# Supplementary material for: Turning induced plasticity into refined adaptations during range expansion
Source: Nat Commun. 2020 Jun 26;11:3254. doi: 10.1038/s41467-020-16938-7 (PMC7320023; doi:10.1038/s41467-020-16938-7)
Supplement: Supplementary file 4 — Supplementary Data 1 [file 41467_2020_16938_MOESM4_ESM.xlsx]

## Sheet: Sheet1
Supplementary Data 1 | Descriptive statistics of prevalence (Pr, % of individuals), mean and range of concentration (ug/g of pigmented feather), proportion of the total amount of carotenoids in pigmented feather (%tot) and coefficient of variation of that proportion (CV) for dietary carotenoids across study populations of house finches.
	Breast						Crown						Rump
Compound/region	%Pr	mean±se	range	% tot±se	CV		%Pr	mean±se	range	% tot±se	CV		%Pr	mean±se	range	% tot±se	CV
lutein
SNP	100	352±18	888	6.7±0.4	60		100	552±30	1401	7.3±0.4	53		99	393±23	1618	8.4±0.6	74
UAA	97	367±18	3446	6.5±0.3	83		99	542±30	3789	7.3±0.3	76		99	387±17	2225	6.6±0.3	76
MSO	98	272±12	1451	7.8±0.3	69		97	459±25	2553	8.8±0.4	71		99	312±16	2241	8.4±0.4	83
wMT	100	351±35	889	6.6±0.5	53		100	883±113	2671	9.1±0.9	62		100	563±67	2716	8.4±1.0	81
nMT	100	397±48	1197	7.5±0.7	51		100	770±112	2497	9.5±0.9	44		100	536±56	1168	7.8±0.8	59
cMT	100	419±32	874	7.7±0.5	45		100	766±75	2211	8.4±0.6	46		100	632±84	2944	8.2±0.8	63
neMT	100	454±38	911	7.5±0.4	32		100	907±103	2909	8.0±0.4	27		100	519±56	1374	6.8±0.5	41
eMT	95	446±36	571	6.2±0.4	25		100	925±212	3691	6.7±0.3	19		100	527±115	2216	5.9±0.6	45
sMT	100	448±78	3272	6.7±0.5	49		96	580±58	3273	7.4±0.7	64		100	414±36	1039	7.9±1.2	107
(3R,3'R)-zeaxanthin
SNP	93	124±11	1005	2.2±0.1	64		87	182±13	598	2.6±0.2	73		89	111±9	669	1.8±0.1	73
UAA	92	148±8	2148	2.5±0.1	73		79	205±12	1812	2.6±0.1	79		92	135±5	628	2.3±0.1	99
MSO	81	108±6	840	2.8±0.2	94		67	237±50	7898	2.7±0.2	105		87	124±9	1085	2.8±0.2	91
wMT	91	111±9	281	2.3±0.2	56		85	438±76	2138	3.2±0.3	57		94	147±11	443	2.3±0.2	57
nMT	100	131±12	345	2.9±0.2	45		88	257±40	908	3.7±0.5	72		100	166±16	445	2.8±0.3	59
cMT	100	122±8	245	2.6±0.2	53		92	276±49	1923	3.1±0.3	62		100	148±14	403	2.2±0.2	52
neMT	100	143±10	308	2.8±0.1	32		99	289±32	1155	3.3±0.3	61		99	167±22	758	2.5±0.3	66
eMT	100	143±10	157	2.2±0.1	22		100	367±94	1649	3.2±0.3	36		100	171±28	511	2.1±0.1	29
sMT	94	162±32	1102	2.4±0.2	57		89	336±81	2686	3.0±0.3	61		93	125±11	356	2.0±0.2	58
β-cryptoxanthin
SNP	3	3±2	151	0.0±0.0	823		2	5±3	255	0.1±0.1	870		2	2±1	79	0.1±0.1	961
UAA	4	7±3	555	0.1±0.0	727		4	8±3	616	0.1±0.0	684		7	10±3	850	0.2±0.0	563
MSO	10	10±2	251	0.4±0.1	373		17	23±8	1340	0.3±0.1	459		14	16±3	327	0.4±0.1	318
wMT	38	48±13	440	1.2±0.3	172		34	94±33	995	0.8±0.3	210		50	74±19	852	1.2±0.2	142
nMT	9	37±14	346	1.8±1.0	303		17	63±35	670	0.5±0.2	230		19	41±19	381	0.5±0.2	226
cMT	15	14±6	132	0.3±0.1	256		10	37±20	634	0.3±0.2	323		23	20±9	306	0.3±0.1	224
neMT	16	12±5	145	0.2±0.1	257		8	13±8	219	0.3±0.2	398		10	9±6	191	0.2±0.1	334
eMT	6	2±2	29	0.1±0.1	424		0	0	0	0	0		11	15±12	208	0.1±0.1	313
sMT	27	39±12	323	0.8±0.2	202		28	105±62	2924	1.1±0.4	216		29	35±9	262	0.6±0.2	181
α-carotene
SNP	43	80±16	1265	1.3±0.2	116		20	64±14	746	0.9±0.2	197		48	66±8	467	1.1±0.1	130
UAA	31	49±5	727	0.8±0.1	148		17	50±8	1230	0.7±0.1	255		42	55±4	357	0.8±0.1	132
MSO	47	51±5	751	1.7±0.2	164		33	81±12	1900	1.9±0.2	179		57	54±5	719	1.6±0.2	161
wMT	31	19±4	97	0.4±0.1	163		18	95±52	1962	0.5±0.2	235		40	30±6	144	0.5±0.1	144
nMT	43	29±7	131	1.0±0.3	169		8	14±10	201	0.2±0.1	355		19	24±10	187	0.3±0.1	196
cMT	41	32±7	147	0.6±0.1	160		22	37±11	204	0.4±0.1	221		51	38±7	239	0.5±0.1	114
neMT	18	12±4	91	0.2±0.1	229		3	4±4	143	0	0		21	10±3	73	0.1±0.0	199
eMT	40	28±8	80	0.4±0.1	122		10	14±10	127	0.3±0.2	309		50	31±7	73	0.3±0.1	110
sMT	48	57±15	491	1.0±0.3	217		28	59±19	709	0.6±0.2	190		50	32±5	101	0.5±0.1	113
gazaniaxanthin
SNP	58	33±4	166	0.7±0.1	164		61	46±8	337	0.6±0.1	195		70	42±7	630	0.8±0.1	163
UAA	50	29±3	288	0.6±0.1	227		59	30±5	553	0.5±0.1	265		62	38±4	621	0.8±0.1	168
MSO	20	12±2	234	0.4±0.1	445		25	21±7	1135	0.3±0.1	496		31	18±2	292	0.6±0.1	317
wMT	77	53±7	244	1.4±0.3	139		37	89±31	717	0.9±0.3	210		62	84±23	1071	1.1±0.2	141
nMT	63	27±6	104	0.5±0.1	131		38	60±24	441	0.7±0.2	169		74	51±11	203	0.6±0.1	109
cMT	84	58±14	504	1.3±0.3	152		58	85±19	425	1.4±0.4	174		97	76±10	267	1.3±0.2	113
neMT	32	21±6	156	0.4±0.2	238		14	21±11	251	0.2±0.1	307		65	33±5	99	0.4±0.1	114
eMT	78	51±15	262	1.0±0.4	164		53	91±42	579	1.1±0.5	187		94	61±14	222	1.3±0.5	156
sMT	43	26±5	103	0.6±0.1	152		11	12±6	242	0.1±0.1	317		66	39±6	169	1.1±0.4	242
rubixanthin
SNP	56	66±17	1221	0.7±0.1	178		52	91±26	1659	0.7±0.1	196		58	53±13	1048	0.6±0.1	176
UAA	60	189±20	2561	2.3±0.2	143		60	262±30	2585	2.4±0.2	143		65	222±24	2996	2.4±0.2	143
MSO	26	98±16	1687	1.4±0.2	232		32	185±40	3373	1.4±0.2	218		33	130±23	3053	1.5±0.2	225
wMT	86	233±38	1215	3.9±0.5	87		73	316±59	1319	3.2±0.5	95		82	338±57	1704	3.6±0.5	91
nMT	88	143±28	629	2.0±0.3	84		69	273±70	1214	2.3±0.4	80		81	220±37	678	2.5±0.3	68
cMT	100	255±27	729	4.2±0.2	34		90	412±57	1774	3.8±0.3	49		100	316±31	787	4.1±0.3	51
neMT	97	215±27	730	3.2±0.2	48		92	360±37	914	3.2±0.2	43		97	289±34	822	3.3±0.3	48
eMT	100	283±29	505	3.8±0.3	34		100	586±123	1987	4.1±0.3	34		100	377±50	670	4.1±0.3	35
sMT	81	342±64	2602	4.2±0.4	69		81	423±67	2480	4.1±0.4	65		81	314±39	986	4.1±0.4	68
β-carotene
SNP	99	90±10	791	1.8±0.3	143		91	109±9	395	1.6±0.1	87		94	102±9	517	1.7±0.1	73
UAA	82	70±5	715	1.2±0.1	99		72	69±6	530	1.0±0.1	125		84	80±6	1013	13±0.1	103
MSO	93	60±4	441	2.1±0.2	134		89	93±10	1447	2.1±0.2	120		90	81±6	572	2.3±0.2	130
wMT	98	100±16	611	2.2±0.3	106		93	186±30	844	16±0.3	103		98	168±28	1182	2.5±0.3	92
nMT	94	96±18	418	2.2±0.4	107		92	124±33	724	1.5±0.2	78		100	119±22	456	1.8±0.3	79
cMT	100	77±12	426	1.8±0.3	119		97	152±37	1356	1.7±0.3	111		100	151±34	1238	2.2±0.4	104
neMT	82	35±9	307	0.6±0.1	130		72	41±7	171	0.4±0.1	121		92	46±7	179	0.6±0.1	83
eMT	100	78±25	450	1.4±0.5	156		94	126±59	1033	0.9±0.2	104		94	73±19	349	1.3±0.5	162
sMT	94	52±8	236	1.2±0.4	234		83	69±14	544	3.1±2.2	483		98	63±8	235	1.4±0.3	152
