# Supplementary material for: Turning induced plasticity into refined adaptations during range expansion
Source: Nat Commun. 2020 Jun 26;11:3254. doi: 10.1038/s41467-020-16938-7 (PMC7320023; doi:10.1038/s41467-020-16938-7)
Supplement: Supplementary file 5 — Supplementary Data 2 [file 41467_2020_16938_MOESM5_ESM.xlsx]

## Sheet: Sheet1
Supplementary Data 2 | Descriptive statistics of prevalence (Pr, % of individuals), mean and range of concentration (ug/g of pigmented feather), proportion of the total amount of carotenoids in pigmented feather (%tot) and coefficient of variation of that proportion (CV) for metabolically-derived carotenoids across study populations in house finches.* indicates degenerate carotenoids (Supplementa…
	Breast						Crown						Rump
Compound/region	%Pr	mean±se	range	% tot±se	CV		%Pr	mean±se	range	% tot±se	CV		%Pr	mean±se	range	% tot±se	CV
adonirubin*
SNP	99	188±17	1495	3.0±0.1	47		94	253±19	826	3.2±0.2	45		96	178±13	863	2.8±0.1	42
UAA	96	166±8	1479	2.4±0.1	60		88	209±13	1474	2.2±0.1	57		96	167±7	698	2.1±0.1	40
MSO	97	185±10	1096	3.5±0.1	38		90	290±25	2880	3.5±0.1	50		99	242±23	3394	3.7±0.1	59
wMT	100	169±16	512	3.0±0.2	42		88	415±69	1993	3.1±0.3	54		94	221±23	689	2.9±0.2	49
nMT	100	204±24	573	3.7±0.2	33		96	332±65	1415	3.4±0.2	32		96	237±26	470	3.1±0.2	36
cMT	100	248±27	686	4.0±0.2	34		100	492±72	1965	4.0±0.3	33		100	326±34	875	4.0±0.3	41
neMT	100	321±32	786	4.9±0.2	25		100	687±131	3915	4.8±0.2	23		100	386±48	1340	4.6±0.2	29
eMT	100	299±30	433	4.0±0.3	30		100	565±123	1997	4.2±0.2	22		100	433±90	1558	4.2±0.2	24
sMT	96	277±46	1707	3.6±0.2	48		96	440±74	2699	3.8±0.3	46		98	265±26	671	3.9±0.3	60
(3S,3'S) astaxanthin*
SNP	96	119±13	593	2.1±0.3	110		85	167±22	901	2.0±0.2	94		90	121±14	644	1.9±0.2	99
UAA	80	111±9	1389	1.6±0.1	95		64	96±11	2083	1.1±0.1	127		82	116±8	822	1.5±0.1	94
MSO	88	183±14	1357	3.6±0.2	83		72	208±23	2779	2.9±0.2	101		93	233±20	1798	3.9±0.3	104
wMT	78	59±10	346	1.0±0.1	99		50	61±13	346	0.7±0.2	169		82	72±10	280	1.0±0.2	101
nMT	90	66±12	337	1.3±0.2	86		70	74±21	406	0.7±0.2	124		96	88±12	241	1.3±0.2	80
cMT	90	62±7	180	1.0±0.1	53		86	92±17	477	0.9±0.1	67		89	77±10	223	1.0±0.1	57
neMT	100	96±11	344	1.6±0.1	36		98	201±47	1513	1.4±0.1	47		97	145±24	792	1.7±0.1	52
eMT	100	176±74	1233	2.3±0.9	156		87	179±52	706	1.6±0.5	116		100	140±27	416	1.4±0.1	37
sMT	91	119±23	570	1.8±0.3	129		70	137±32	1115	1.5±0.3	133		89	108±22	765	1.5±0.3	122
(3S,3'R)-adonixanthin*
SNP	73	116±16	1244	2.1±0.2	90		59	145±18	737	2.3±0.3	123		80	115±13	802	2.7±0.3	115
UAA	56	83±7	1563	1.4±0.1	117		40	93±10	1081	1.1±0.1	143		60	74±5	662	1.3±0.1	139
MSO	28	21±3	544	0.9±0.1	219		15	23±6	1053	0.6±0.1	298		33	24±3	577	1.1±0.1	191
wMT	28	17±5	149	0.4±0.1	214		22	53±25	715	0.5±0.2	290		31	26±7	210	0.6±0.2	184
nMT	47	84±36	862	1.3±0.3	129		21	35±16	289	0.7±0.4	273		44	37±9	137	0.8±0.2	146
cMT	18	9±3	69	0.3±0.1	307		10	11±6	152	0.2±0.1	325		33	26±8	239	0.6±0.2	184
neMT	13	12±7	242	0.3±0.1	267		8	19±12	342	0.3±0.2	351		8	4±2	74	0.1±0.1	370
eMT	12	11±8	115	0.2±0.1	285		11	11±7	104	0.3±0.2	304		30	13±5	61	0.4±0.2	189
sMT	39	34±8	232	0.9±0.2	185		13	22±9	268	0.2±0.1	263		38	27±6	124	0.5±0.1	154
β-isocryptoxanthin
SNP	84	138±13	415	2.0±0.2	80		79	161±17	798	2.0±0.2	88		76	142±13	628	1.9±0.1	83
UAA	89	113±5	473	1.5±0.1	64		82	121±7	672	1.4±0.1	73		88	119±6	658	1.4±0.1	65
MSO	62	27±2	226	0.7±0.1	143		57	43±7	781	0.6±0.01	117		67	34±3	276	0.6±0.01	107
wMT	83	32±6	167	0.6±0.1	137		54	58±18	645	0.5±0.1	158		74	45±8	223	0.6±0.1	130
nMT	84	35±7	146	0.8±0.1	110		67	33±8	124	0.4±0.1	141		89	37±8	187	0.5±0.1	98
cMT	83	20±0.2	47	0.4±0.1	73		62	27±4	94	0.3±0.1	89		97	28±3	101	0.4±0.1	72
neMT	87	21±3	52	0.4±0.01	55		78	48±14	504	0.3±0.1	63		95	31±4	87	0.4±0.01	58
eMT	100	25±2	31	0.4±0.01	25		72	30±8	111	0.3±0.1	66		100	28±4	63	0.4±0.01	41
sMT	89	45±11	425	0.6±0.1	131		68	32±5	162	0.4±0.01	74		85	35±7	320	0.4±0.1	88
3'-dehydrolutein*
SNP	100	367±29	2759	6.4±0.4	50		100	585±32	1835	7.9±0.4	53		100	401±29	2597	8.7±0.6	80
UAA	100	429±25	5392	7.6±0.4	87		99	713±46	6154	9.1±0.5	81		99	449±28	7121	7.3±0.4	87
MSO	98	296±13	1885	9.0±0.4	79		97	699±85	11898	11.2±0.6	80		98	291±14	2599	8.6±0.5	85
wMT	100	292±29	1375	6.1±0.7	73		100	1,103±157	4780	10.2±1.5	85		100	405±40	1648	7.0±1.1	114
nMT	100	298±25	736	6.2±0.5	49		100	692±81	1850	9.4±1.0	50		100	382±31	675	5.9±0.6	57
cMT	100	271±15	389	5.6±0.6	64		100	1,008±244	8623	7.3±0.8	67		100	393±52	1924	5.5±0.6	70
neMT	100	320±21	482	5.7±0.4	42		100	970±276	9866	6.8±0.6	50		100	344±29	674	5.1±0.6	68
eMT	100	306±21	295	4.4±0.4	39		100	859±231	4057	6.1±0.6	37		100	394±71	1213	4.9±0.7	53
sMT	100	366±62	2536	6.1±0.7	81		100	777±175	6468	7.8±1.1	94		100	289±23	714	5.9±1.1	126
echinenone
SNP	100	631±97	7703	7.9±0.4	54		99	644±42	1952	7.1±0.3	31		90	512±38	2643	6.7±0.3	47
UAA	97	541±22	2681	7.1±0.1	34		93	654±34	3181	6.5±0.2	42		95	663±37	7706	7.4±0.2	49
MSO	90	340±18	1149	6.0±0.2	51		86	554±64	8151	5.5±0.3	63		90	463±33	4236	6.1±0.2	51
wMT	100	403±33	898	7.1±0.5	47		99	918±170	4896	5.8±0.3	33		96	528±46	1279	6.4±0.3	35
nMT	100	546±180	5636	7.3±0.8	60		100	557±99	1939	5.5±0.4	32		100	590±119	3363	7.3±1.0	71
cMT	100	381±33	883	6.5±0.6	56		95	600±80	2469	4.9±0.3	37		100	504±55	2047	6.2±0.5	51
neMT	100	410±38	867	6.5±0.2	19		100	958±208	6479	5.9±0.3	25		100	712±129	3865	7.6±0.8	64
eMT	100	508±42	824	6.8±0.3	17		100	812±172	3030	6.3±0.3	14		100	637±103	1846	6.5±0.3	16
sMT	99	526±99	3594	6.2±0.3	29		96	670±99	3334	5.5±0.3	37		96	475±45	1608	6.2±0.3	32
3'-hydroxy-echinenone*
SNP	100	2,975±303	30009	40.9±0.8	21		100	3,668±230	11183	40.6±1.1	23		96	2,861±240	23257	37.2±1.3	38
UAA	98	3,057±150	31847	39.0±0.7	32		96	3,860±199	25376	38.9±0.9	36		99	3,475±154	19839	39.0±0.8	35
MSO	97	2,172±113	11298	38.4±1.1	45		96	3,548±364	45566	35.5±1.3	50		98	2,882±230	32151	37.1±1.1	46
wMT	100	2,423±226	5985	39.5±1.9	31		100	5,971±1,236	36964	33.9±2.3	40		100	3,475±366	10815	39.7±2.0	36
nMT	100	2,325±277	6997	38.2±1.7	25		100	3,515±669	12944	34.5±1.9	30		100	3,282±355	6874	40.9±1.8	22
cMT	100	2,738±269	7185	42.8±1.7	25		100	4,590±1,635	16350	39.7±2.1	32		100	3,700±354	11779	42.7±2.1	31
neMT	100	2,797±275	6186	42.0±1.1	15		100	6,624±1,649	59694	39.9±1.3	19		100	3,846±413	11482	42.8±1.3	18
eMT	100	3,419±277	4848	45.6±1.3	13		100	5,633±1,292	23470	42.4±1.9	20		100	4,561±700	11305	45.8±2.0	19
sMT	98	3,189±495	17969	40.8±1.6	28		98	4,750±721	23515	38.4±1.8	31		98	3,167±254	6906	43.1±1.5	24
4-oxo-rubixanthin
SNP	100	1,479±281	24021	16.1±1.4	72		100	1,596±183	6791	15.5±2.0	94		95	1,312±156	10746	14.5±1.1	74
UAA	98	862±46	4181	10.9±0.4	57		96	1,057±74	10929	10.4±0.5	62		97	1,077±69	11725	11.5±0.4	57
MSO	97	353±93	19777	4.6±0.4	111		96	553±109	13515	4.0±0.5	125		98	440±89	18958	5.0±0.4	108
wMT	100	374±55	1787	6.2±0.7	69		100	1,154±336	10476	4.9±0.8	75		100	478±85	2708	5.0±0.5	72
nMT	100	365±67	1511	6.6±1.2	88		100	469±112	2082	4.2±0.7	79		100	429±87	2089	5.4±1.0	90
cMT	100	327±34	1056	5.4±0.3	34		100	629±84	2576	5.9±0.4	36		100	495±65	2283	5.8±0.5	44
neMT	100	266±27	661	4.1±0.3	35		100	646±184	6806	4.2±0.4	45		100	362±47	1343	4.1±0.4	54
eMT	100	341±37	694	4.7±0.4	36		100	721±176	3191	5.3±0.5	38		100	436±58	724	4.9±0.5	38
sMT	98	451±72	2894	6.0±0.6	60		98	766±145	4337	5.4±0.6	58		100	439±49	1377	6.0±0.6	60
canthaxanthin*
SNP	100	430±32	1560	6.3±0.2	29		100	568±57	2842	6.0±0.3	41		95	523±56	4638	6.1±0.3	42
UAA	96	488±22	3008	6.3±0.2	38		93	527±29	2920	5.4±0.2	43		97	570±26	3347	6.4±0.2	38
MSO	88	368±21	1794	6.3±0.2	52		80	688±15	26542	5.2±0.3	78		93	537±39	4978	7.1±0.3	53
wMT	100	507±48	1476	8.2±0.4	33		100	1,019±180	4994	6.5±0.8	64		100	618±57	1878	7.7±0.4	33
nMT	100	533±68	1400	8.4±0.5	32		96	745±164	3434	6.7±0.7	42		100	691±78	1427	8.6±0.7	37
cMT	100	518±52	1427	8.3±0.5	34		95	705±100	2732	5.7±0.5	48		100	676±81	2772	7.9±0.7	51
neMT	97	660±71	1701	9.9±0.5	30		100	1,482±334	11155	8.9±0.5	31		100	933±105	2900	10.6±0.5	24
eMT	100	737±67	1117	9.8±0.7	27		100	936±194	2965	7.5±0.6	30		100	966±198	3649	9.2±0.6	27
sMT	94	660±135	5394	7.4±0.5	41		93	742±123	4364	6.0±0.4	43		96	582±57	1889	7.5±0.5	43
canary xanthophyll A
SNP	99	310±17	1238	5.8±0.3	55		100	555±32	1701	7.5±0.4	51		100	308±20	1220	7.2±0.6	87
UAA	100	330±14	3009	5.9±0.2	72		100	558±35	5854	6.9±0.3	66		100	318±13	1904	5.4±0.4	124
MSO	95	264±15	2191	7.5±0.4	78		89	465±27	2979	8.7±0.4	71		96	235±14	2748	6.5±0.3	83
wMT	99	224±25	1269	5.0±0.6	80		89	756±109	2555	7.2±0.6	56		99	289±28	1133	5.0±0.8	107
nMT	100	240±20	607	5.0±0.4	50		100	590±64	1549	8.2±0.9	54		100	283±18	391	4.5±0.6	64
cMT	97	185±12	397	4.0±0.4	69		100	482±47	1705	6.1±0.7	70		98	252±32	1037	3.3±0.3	63
neMT	97	228±14	380	4.2±0.3	43		100	555±55	1488	5.5±0.5	57		100	231±19	496	3.6±0.4	74
eMT	97	208±15	240	3.0±0.3	32		95	675±204	3382	5.0±0.6	39		97	260±63	1215	3.0±0.3	45
sMT	99	292±49	2103	4.9±0.6	81		93	480±58	2023	5.9±0.6	64		96	233±22	725	4.0±0.6	97
canary xanthophyll B
SNP	98	292±16	1168	5.5±0.3	58		100	528±33	1781	7.1±0.4	55		100	284±19	1271	6.6±0.5	85
UAA	95	331±12	2079	6.1±0.4	74		91	574±36	5803	7.3±0.3	72		95	343±16	2509	5.8±0.3	93
MSO	93	260±10	1007	7.9±0.4	80		90	518±32	2997	9.6±0.5	74		92	241±12	1853	6.9±0.4	89
wMT	98	300±30	1240	6.3±0.6	68		95	899±110	2587	9.2±0.9	58		96	371±32	1234	5.7±0.6	77
nMT	100	309±36	1017	6.0±0.5	52		100	734±97	2350	9.7±1.0	48		100	395±32	684	6.1±0.7	61
cMT	100	244±14	388	5.1±0.6	68		100	556±52	1852	7.0±0.8	70		100	350±44	1355	4.8±0.6	75
neMT	100	322±23	594	5.6±0.4	38		100	712±61	1428	6.9±0.5	45		100	371±34	807	5.4±0.6	63
eMT	100	281±22	341	4.0±0.3	34		100	760±213	3452	5.8±0.6	40		100	360±84	1650	4.1±0.5	43
sMT	100	374±62	2532	6.2±0.7	79		100	563±66	2175	6.9±0.6	56		94	286±27	1053	4.4±0.4	62
α-doradexanthin
SNP	36	17±3	158	0.2±0.1	210		16	13±4	167	0.1±0.01	227		51	23±3	237	0.3±0.01	113
UAA	43	23±2	238	0.3±0.01	140		29	22±2	278	0.2±0.01	184		62	36±2	167	0.5±0.01	104
MSO	44	18±2	138	0.4±0.01	143		26	19±3	268	0.4±0.2	503		50	25±2	199	0.4±0.01	125
wMT	70	40±5	164	0.6±0.1	75		30	36±5	122	0.4±0.1	218		80	51±16	393	0.7±0.1	130
nMT	67	30±5	120	0.6±0.1	91		40	41±14	292	0.4±0.1	125		70	41±7	108	0.5±0.1	83
cMT	82	36±4	92	0.6±0.1	59		57	44±8	140	0.4±0.1	98		89	40±4	148	0.5±0.01	46
neMT	94	44±5	143	0.8±0.1	53		82	75±12	364	0.7±0.1	55		92	74±14	445	0.9±0.1	67
eMT	100	59±5	89	0.8±0.05	19		71	69±15	245	0.6±0.1	63		100	73±13	229	0.8±0.1	32
sMT	81	51±14	599	0.6±0.1	67		57	45±8	260	0.5±0.1	102		85	40±5	164	0.6±0.01	60
