# Supplementary material for: Turning induced plasticity into refined adaptations during range expansion
Source: Nat Commun. 2020 Jun 26;11:3254. doi: 10.1038/s41467-020-16938-7 (PMC7320023; doi:10.1038/s41467-020-16938-7)
Supplement: Supplementary file 6 — Supplementary Data 3 [file 41467_2020_16938_MOESM6_ESM.xlsx]

## Sheet: KEY
ID	individual identifier
Part	Ornament part: Breast, Crown, Rump
Pop	Population
BS1	Barb Score from first feather sample in ornament, from scan of feather
BS2	Barb Score from second feather sample in ornament, from scan of feather
BS3	Barb Score from fourth feather sample in ornament, from scan of feather
BS4	Barb Score from third feather sample in ornament, from scan of feather
BSA	Barb Score average across replicate feathers measured in ornament, scans of feathers
BSM	Barb Score assigned from observing a single feather from ornament under light microscope
AmBarb	amount of barb covered in barbules
LBarb	total length of barb
Perc	percent of barb covered in barbules
Wbase	width of barb at base
Wmidd	width of barb at middle
Wend	width of barb at end
LMBarbSc	barbule score based on light micro measurements: 0 - 25% = 0; 26-75% = 1; 76 - 100% = 2
																					All measurements in micrometers
*All light micro measures are from one of the two most distal, innermost barbs, which are usually the shortest. Measurements took place starting at the bottom of where the barb branched from rachis.
*Barb scores (BS):		Barbule score: 0 = total loss of barbules, 1 = partial loss of barbules, 2 = no loss of barbules

## Sheet: Data
Supplementary Data 3: Raw data on feather differentiation and measurements.
ID	Part	Pop	BS1	BS2	BS3	BS4	BSA	BSM	AmBarb	LBarb	Perc	Wbase	Wmidd	Wend
67322	Br	ANA	0	0	0	1	0.25	0	184.584	1021.43	0.180712	8.433	11.392	9.428
67322	Cr	ANA	0	0	1	2	0.75	0	89.928	683.652	0.131541	8.433	8.433	8.11
67322	Ru	ANA	0	0	0	1	0.25	1	467.237	796.678	0.586482	10.154	9.333	6.667
67324	Br	ANA	0	0	1	1	0.5	1	129.031	492.441	0.262023	6.667	10.154	5.963
67324	Cr	ANA	0	0	0	1	0.25	0	0	410.064	0	11.926	11.314	11.47
67324	Ru	ANA	0	0	1	1	0.5	0	.	.	0	8.11	8	.
67326	Br	ANA	2	2	2	1	1.75	1	208.534	741.602	0.281194	9.428	7.775	8.537
67326	Cr	ANA	2	2	1	1	1.5	0	43.41	280.536	0.154739	10.75	10.667	6.667
67326	Ru	ANA	2	2	1	2	1.75	0	0	627.7	0	8.11	10.995	10.995
67329	Br	ANA	0	0	1	1	0.5	0	120.185	680.116	0.176713	8.433	10.154	9.615
67329	Cr	ANA	0	0	0	1	0.25	0	99.938	497.612	0.200835	.	10.75	10.995
67329	Ru	ANA	0	0	1	1	0.5	0	320.289	1381.04	0.231919	8.537	9.615	8.944
67330	Br	ANA	0	0	0	1	0.25	0	222.487	1074.89	0.206985	.	.	.
67330	Cr	ANA	0	0	0	0	0	0	0	541.361	0	12.293	12.293	12.649
67330	Ru	ANA	0	0	1	0	0.25	1	.	.	.	.	.	.
67333	Br	ANA	0	0	0	1	0.25	0	148.312	1270.31	0.116753	9.707	8.944	7.775
67333	Cr	ANA	0	0	0	1	0.25	0	78.031	701.832	0.111182	14.907	11.392	10.75
67333	Ru	ANA	0	0	0	1	0.25	1	518.674	1058.6	0.489962	10.414	12.293	7.542
67487	Br	AUG	2	2	2	1	1.75	2	1235.67	1235.67	1	6.667	5.497	4.216
67487	Cr	AUG	2	2	2	1	1.75	2	862.447	862.447	1	17.537	16.111	9.428
67487	Ru	AUG	2	2	2	1	1.75	.	.	.	.	.	.	.
67488	Br	AUG	2	2	2	2	2	.	.	.	.	.	.	.
67488	Cr	AUG	2	2	2	1	1.75	.	.	.	.	.	.	.
67488	Ru	AUG	2	2	2	1	1.75	.	.	.	.	.	.	.
67493	Br	AUG	2	2	2	2	2	2	1180.72	1180.72	1	12.293	10.667	8.433
67493	Cr	AUG	2	1	1	1	1.25	2	791.222	791.222	1	14.422	13.728	8.944
67493	Ru	AUG	1	1	2	2	1.5	2	1878.88	1878.88	1	6.667	9.615	6.667
67545	Br	AUG	2	2	1	1	1.5	2	.	.	1	.	.	.
67545	Cr	AUG	2	1	0	0	0.75	2	.	.	1	.	.	.
67545	Ru	AUG	1	1	1	2	1.25	2	.	.	1	.	.	.
67546	Br	AUG	2	2	2	2	2	2	1035.51	1035.51	1	5.657	4.807	4.807
67546	Cr	AUG	2	2	2	1	1.75	2	533.233	533.233	1	10.414	5.963	4.807
67546	Ru	AUG	2	2	2	2	2	2	1253.08	1253.08	1	7.775	8.537	5.963
67547	Br	AUG	2	1	2	2	1.75	2	.	.	1	8.11	8.433	8
67547	Cr	AUG	2	2	1	2	1.75	2	767.786	767.786	1	12.579	14.174	6.667
67547	Ru	AUG	0	1	2	2	1.25	2	.	.	1	7.542	6.667	6.667
67548	Br	AUG	2	2	2	2	2	.	.	.	.	.	.	.
67548	Cr	AUG	2	2	1	.	1.66667	.	.	.	.	.	.	.
67548	Ru	AUG	2	2	2	2	2	.	.	.	.	.	.	.
67040	Br	BGF	2	2	2	2	2	.	.	.	.	.	.	.
67040	Cr	BGF	2	1	2	1	1.5	.	.	.	.	.	.	.
67040	Ru	BGF	2	2	2	1	1.75	2	1150.97	1150.97	1	8.537	9.615	.
67041	Br	BGF	1	1	1	1	1	2	1025.5	1025.5	1	.	.	.
67041	Cr	BGF	0	0	0	0	0	0	140.633	560.003	0.251129	15.202	14.174	.
67041	Ru	BGF	1	1	1	1	1	.	.	.	.	.	.	.
67042	Br	BGF	1	1	1	1	1	0	260.219	1029.39	0.25279	9.707	8.944	9.428
67042	Cr	BGF	1	0	0	0	0.25	.	.	.	.	.	.	.
67042	Ru	BGF	1	1	1	1	1	.	.	.	.	.	.	.
67270	Br	BIL	0	1	1	1	0.75	.	.	.	.	.	.	.
67270	Cr	BIL	0	1	0	1	0.5	0	0	.	0	.	.	13.597
67270	Ru	BIL	1	1	1	1	1	1	680.759	1179.04	0.577384	10.414	9.615	7.542
67274	Br	BIL	0	0	1	1	0.5	0	258.192	1227.18	0.210394	9.615	10.75	7.775
67274	Cr	BIL	0	0	0	1	0.25	2	.	.	1	12.293	10.75	9.707
67274	Ru	BIL	2	0	0	0	0.5	.	.	.	.	.	.	.
67279	Br	BIL	2	0	1	1	1	0	308.833	1392.35	0.221807	9.428	15.549	11.926
67279	Cr	BIL	0	0	1	1	0.5	0	60.059	736.05	0.0815964	.	13.728	11.47
67279	Ru	BIL	0	0	1	1	0.5	0	0	735.919	0	8.944	9.428	7.542
67282	Br	BIL	0	0	1	1	0.5	1	613.357	1033.36	0.593554	8.433	10.667	10.75
67282	Cr	BIL	0	0	0	1	0.25	0	58.803	618.038	0.0951446	16.221	15.202	10.75
67282	Ru	BIL	2	2	1	1	1.5	.	.	.	.	.	.	.
67285	Br	BIL	2	1	1	1	1.25	1	326.691	1026.67	0.318205	9.428	10.667	8.11
67285	Cr	BIL	0	0	1	1	0.5	0	148.569	727.359	0.204258	14.422	13.333	8.944
67285	Ru	BIL	1	1	1	1	1	.	.	.	.	.	.	.
67288	Br	BIL	2	2	1	1	1.5	2	233.881	233.881	1	9.707	7.18	6.799
67288	Cr	BIL	2	2	2	1	1.75	2	128.34	128.34	1	6.799	8.1	8
67288	Ru	BIL	1	1	1	1	1	1	294.76	541.255	0.544586	6.667	4.216	3.771
67292	Br	BIL	1	1	1	1	1	.	.	.	.	.	.	.
67292	Cr	BIL	0	0	0	1	0.25	1	247.771	405.311	0.611311	12	16.221	10.154
67292	Ru	BIL	1	1	1	2	1.25	.	.	.	.	.	.	.
67294	Br	BIL	2	2	1	0	1.25	.	.	.	.	.	.	.
67294	Cr	BIL	0	0	1	1	0.5	1	120.812	443.487	0.272414	12.649	10.154	8.537
67294	Ru	BIL	2	2	1	0	1.25	.	.	.	.	.	.	.
67181	Br	BRO	0	0	0	1	0.25	1	568.247	1146.22	0.495755	8.433	12.293	9.707
67181	Cr	BRO	0	0	0	0	0	.	.	.	.	.	.	.
67181	Ru	BRO	0	2	0	0	0.5	.	.	.	.	.	.	.
67233	Br	BRO	0	0	0	1	0.25	.	.	.	.	.	.	.
67233	Cr	BRO	0	0	0	1	0.25	.	.	.	.	.	.	.
67233	Ru	BRO	0	0	0	0	0	.	.	.	.	.	.	.
67187	Br	BUT	0	0	1	0	0.25	1	370.621	825.756	0.448826	7.18	9.707	8.433
67187	Cr	BUT	0	0	1	0	0.25	0	110.891	536.671	0.206628	.	18.856	13.199
67187	Ru	BUT	0	0	1	1	0.5	.	.	.	.	.	.	.
67188	Br	BUT	0	0	0	1	0.25	.	.	.	.	.	.	.
67188	Cr	BUT	0	0	0	1	0.25	.	.	.	.	.	.	.
67188	Ru	BUT	0	0	0	0	0	.	.	.	.	.	.	.
67195	Br	BUT	2	2	2	2	2	.	.	.	.	.	.	.
67195	Cr	BUT	2	2	2	1	1.75	.	.	.	.	.	.	.
67195	Ru	BUT	2	2	2	1	1.75	.	.	.	.	.	.	.
67217	Br	BUT	0	0	1	1	0.5	.	.	.	.	.	.	.
67217	Cr	BUT	0	0	0	1	0.25	.	.	.	.	.	.	.
67217	Ru	BUT	0	1	1	1	0.75	.	.	.	.	.	.	.
67219	Br	BUT	1	1	1	2	1.25	.	.	.	.	.	.	.
67219	Cr	BUT	0	0	1	1	0.5	.	.	.	.	.	.	.
67219	Ru	BUT	2	2	1	1	1.5	.	.	.	.	.	.	.
67221	Br	BUT	2	1	0	1	1	1	.	.	.	.	.	.
67221	Cr	BUT	0	0	0	1	0.25	0	56	669.276	0.0836725	10.667	13.92	9.707
67221	Ru	BUT	0	1	1	1	0.75	1	.	.	.	9.615	10.414	.
67222	Br	BUT	0	0	1	1	0.5	2	828.021	828.021	1	6.667	8.11	6.667
67222	Cr	BUT	0	0	0	1	0.25	0	0	622.775	0	.	13.199	8.537
67222	Ru	BUT	2	1	1	0	1	2	1013.48	1013.48	1	9.615	6.667	6.667
67223	Br	BUT	0	1	1	1	0.75	1	348.026	848.177	0.410322	8	8	8.11
67223	Cr	BUT	0	0	0	0	0	0	99.107	707.317	0.140117	.	14.174	9.615
67223	Ru	BUT	0	0	0	1	0.25	.	.	.	.	.	.	.
67226	Br	BUT	2	2	2	1	1.75	.	.	.	.	.	.	.
67226	Cr	BUT	2	2	1	1	1.5	.	.	.	.	.	.	.
67226	Ru	BUT	2	2	2	1	1.75	.	.	.	.	.	.	.
67227	Br	BUT	1	1	2	2	1.5	1	204.518	756.152	0.270472	8.944	9.428	6.667
67227	Cr	BUT	0	0	1	0	0.25	0	78.847	848.226	0.0929552	18.523	18.95	11.926
67227	Ru	BUT	2	2	2	1	1.75	.	.	.	.	.	.	.
61075	Br	CHO	2	2	2	1	1.75	.	.	.	.	.	.	.
61075	Cr	CHO	2	2	2	1	1.75	.	.	.	.	.	.	.
61075	Ru	CHO	2	2	2	2	2	.	.	.	.	.	.	.
61077	Br	CHO	2	2	2	1	1.75	.	.	.	.	.	.	.
61077	Cr	CHO	2	2	2	1	1.75	.	.	.	.	.	.	.
61077	Ru	CHO	2	2	2	1	1.75	.	.	.	.	.	.	.
67337	Br	CHO	2	2	2	2	2	.	.	.	.	.	.	.
67337	Cr	CHO	2	2	1	1	1.5	.	.	.	.	.	.	.
67337	Ru	CHO	2	2	2	1	1.75	.	.	.	.	.	.	.
67497	Br	CHO	2	2	2	2	2	2	1596.78	1596.78	1	7.775	6.667	6.667
67497	Cr	CHO	2	2	2	1	1.75	2	775.113	775.113	1	14.36	8.944	6.667
67497	Ru	CHO	2	2	2	2	2	2	1559.04	1559.04	1	6.667	8.537	3.771
67535	Br	CHO	2	2	1	1	1.5	.	.	.	.	.	.	.
67535	Cr	CHO	2	2	1	1	1.5	.	.	.	.	.	.	.
67535	Ru	CHO	2	1	0	1	1	.	.	.	.	.	.	.
67536	Br	CHO	2	2	1	1	1.5	.	.	.	.	.	.	.
67536	Cr	CHO	2	2	1	1	1.5	.	.	.	.	.	.	.
67536	Ru	CHO	2	2	2	1	1.75	.	.	.	.	.	.	.
67537	Br	CHO	2	2	1	1	1.5	2	1164.22	1164.22	1	7.18	14.727	9.33
67537	Cr	CHO	2	2	0	0	1	2	633.153	633.153	1	6.667	10.414	9.615
67537	Ru	CHO	2	2	1	1	1.5	.	.	.	.	.	.	.
67542	Br	CHO	2	2	1	1	1.5	.	.	.	.	.	.	.
67542	Cr	CHO	2	2	1	1	1.5	2	580.881	580.881	1	9.615	11.47	10.414
67542	Ru	CHO	2	2	1	1	1.5	2	1600	1600	1	8.537	7.542	7.542
67543	Br	CHO	2	2	1	1	1.5	.	.	.	.	.	.	.
67543	Cr	CHO	0	1	1	1	0.75	2	727.78	727.78	1	12.649	13.33	8.944
67543	Ru	CHO	2	0	0	1	0.75	.	.	.	.	.	.	.
67544	Br	CHO	2	2	2	2	2	.	.	.	.	.	.	.
67544	Cr	CHO	2	2	1	1	1.5	.	.	.	.	.	.	.
67544	Ru	CHO	2	2	2	2	2	.	.	.	.	.	.	.
60868	Br	CHS	2	2	2	2	2	.	.	.	.	.	.	.
60868	Ru	CHS	2	2	2	2	2	.	.	.	.	.	.	.
60871	Br	CHS	0	0	0	0	0	.	.	.	.	.	.	.
60871	Cr	CHS	0	0	0	1	0.25	.	.	.	.	.	.	.
60871	Ru	CHS	0	0	0	1	0.25	.	.	.	.	.	.	.
60874	Br	CHS	0	0	0	0	0	.	.	.	.	.	.	.
60874	Cr	CHS	0	0	0	1	0.25	.	.	.	.	.	.	.
60874	Ru	CHS	0	0	0	2	0.5	.	.	.	.	.	.	.
67500	Br	CIR	1	1	2	2	1.5	2	.	.	1	.	.	.
67500	Cr	CIR	2	1	1	1	1.25	2	706.852	706.852	1	13.132	14.174	12.293
67500	Ru	CIR	1	1	1	2	1.25	2	.	.	1	.	.	.
67504	Br	CIR	2	2	2	1	1.75	1	111.634	369.662	0.301989	5.33	7.18	5.657
67504	Cr	CIR	1	1	1	2	1.25	2	997.325	997.325	1	14.422	15.202	4.807
67504	Ru	CIR	0	1	1	1	0.75	2	1592.57	1592.57	1	5.963	7.775	4.216
67506	Br	CIR	2	2	2	2	2	2	1359.04	1359.04	1	7.542	8.433	4.216
67506	Cr	CIR	2	1	1	1	1.25	2	611.898	611.898	1	17.789	16.111	8.944
67506	Ru	CIR	2	2	2	1	1.75	2	1434.8	1434.8	1	8.537	8.537	5.497
67507	Br	CIR	2	2	2	2	2	.	.	.	.	.	.	.
67507	Cr	CIR	2	1	1	.	1.33333	.	.	.	.	.	.	.
67507	Ru	CIR	2	2	2	2	2	.	.	.	.	.	.	.
67510	Br	CIR	2	2	2	2	2	2	.	.	1	9.33	9.33	5.33
67510	Cr	CIR	2	2	1	1	1.5	2	520.034	520.034	1	.	14.907	13.728
67510	Ru	CIR	2	2	2	1	1.75	2	1687.36	1687.36	1	7.542	11.314	7.775
67512	Br	CIR	2	2	2	2	2	2	1467.73	1467.73	1	12	10.667	5.963
67512	Cr	CIR	2	1	1	0	1	2	494.138	494.138	1	16.11	14.907	14.727
67512	Ru	CIR	2	2	1	1	1.5	2	.	.	1	.	.	.
67513	Br	CIR	2	2	2	2	2	.	.	.	.	.	.	.
67513	Cr	CIR	2	2	.	.	2	.	.	.	.	.	.	.
67513	Ru	CIR	2	2	2	2	2	.	.	.	.	.	.	.
67514	Br	CIR	2	2	2	1	1.75	2	1251.59	1251.59	1	9.33	8	4
67514	Cr	CIR	2	1	1	1	1.25	2	511.999	511.999	1	.	17.075	13.33
67514	Ru	CIR	2	2	2	1	1.75	2	1372.62	1372.62	1	9.428	9.615	4.807
61450	Br	CUB	2	2	1	1	1.5	.	.	.	.	.	.	.
61450	Cr	CUB	2	2	1	1	1.5	.	.	.	.	.	.	.
61450	Ru	CUB	2	2	2	.	2	.	.	.	.	.	.	.
61452	Br	CUB	1	1	1	1	1	.	.	.	.	.	.	.
61452	Cr	CUB	0	0	1	1	0.5	.	.	.	.	.	.	.
61452	Ru	CUB	1	1	1	1	1	.	.	.	.	.	.	.
61453	Br	CUB	0	1	1	2	1	.	.	.	.	.	.	.
61453	Cr	CUB	0	1	1	2	1	.	.	.	.	.	.	.
61453	Ru	CUB	2	0	1	1	1	.	.	.	.	.	.	.
61458	Br	CUB	0	0	1	1	0.5	.	.	.	.	.	.	.
61458	Cr	CUB	0	0	0	1	0.25	.	.	.	.	.	.	.
61458	Ru	CUB	2	1	1	0	1	.	.	.	.	.	.	.
67114	Br	CUB	2	1	1	1	1.25	2	853.793	853.793	1	8.537	9.428	6.667
67114	Cr	CUB	0	2	1	1	1	1	151.161	462.797	0.326625	9.615	9.428	8
67114	Ru	CUB	2	2	0	1	1.25	1	1025.18	1372.16	0.74713	8.537	7.775	7.775
67119	Br	CUB	1	1	1	1	1	1	506.084	752.71	0.672349	8.537	8.537	8.537
67119	Cr	CUB	2	1	0	0	0.75	.	.	.	.	.	.	.
67119	Ru	CUB	2	1	1	0	1	2	953.612	953.612	1	7.775	9.615	5.963
61427	Br	CUL	2	1	1	1	1.25	.	.	.	.	.	.	.
61427	Cr	CUL	2	0	1	1	1	.	.	.	.	.	.	.
61427	Ru	CUL	2	1	1	1	1.25	.	.	.	.	.	.	.
61428	Br	CUL	1	1	1	2	1.25	.	.	.	.	.	.	.
61428	Cr	CUL	0	0	0	.	0	.	.	.	.	.	.	.
61428	Ru	CUL	2	2	2	1	1.75	.	.	.	.	.	.	.
61430	Br	CUL	2	2	1	1	1.5	.	.	.	.	.	.	.
61430	Cr	CUL	1	1	0	0	0.5	.	.	.	.	.	.	.
61430	Ru	CUL	1	1	1	2	1.25	.	.	.	.	.	.	.
61431	Br	CUL	1	1	2	0	1	.	.	.	.	.	.	.
61431	Cr	CUL	0	0	0	1	0.25	.	.	.	.	.	.	.
61431	Ru	CUL	1	0	1	1	0.75	.	.	.	.	.	.	.
67666	Br	CUL	1	1	0	0	0.5	.	.	.	.	.	.	.
67666	Cr	CUL	2	0	1	1	1	.	.	.	.	.	.	.
67666	Ru	CUL	2	1	0	1	1	.	.	.	.	.	.	.
67196	Br	DIL	0	0	0	1	0.25	1	170.922	659.104	0.259325	10.995	12	10.667
67196	Cr	DIL	0	0	0	0	0	.	.	.	.	.	.	.
67196	Ru	DIL	0	0	1	0	0.25	.	.	.	.	.	.	.
67202	Br	DIL	2	1	1	1	1.25	.	.	.	.	.	.	.
67202	Cr	DIL	0	0	1	1	0.5	1	253.14	636.099	0.397957	13.199	14.174	15.202
67202	Ru	DIL	0	1	1	0	0.5	1	678.031	1310.63	0.517332	9.615	10.414	6.667
67205	Br	DIL	1	1	1	1	1	.	.	.	.	.	.	.
67205	Cr	DIL	1	1	1	1	1	1	223.817	420.961	0.531681	.	.	.
67205	Ru	DIL	0	0	1	1	0.5	.	.	.	.	.	.	.
67210	Br	DIL	2	1	1	0	1	0	97.662	797.063	0.122527	8.537	8.537	7.775
67210	Cr	DIL	0	0	1	1	0.5	0	88.494	486.718	0.181818	9.33	10.995	9.428
67210	Ru	DIL	0	0	0	2	0.5	.	.	.	.	.	.	.
67298	Br	DIL	0	0	0	0	0	0	52.273	882.068	0.0592619	9.428	10.75	8
67298	Cr	DIL	0	0	0	0	0	0	96.083	762.724	0.125973	12.293	12.074	10.75
67298	Ru	DIL	0	0	0	1	0.25	0	.	.	0	9.707	9.707	8.433
60756	Br	EAG	1	0	1	.	0.666667	.	.	.	.	.	.	.
60756	Cr	EAG	0	0	1	1	0.5	.	.	.	.	.	.	.
60756	Ru	EAG	1	1	1	1	1	.	.	.	.	.	.	.
60757	Br	EAG	0	0	0	0	0	.	.	.	.	.	.	.
60757	Cr	EAG	0	0	0	0	0	.	.	.	.	.	.	.
60757	Ru	EAG	0	0	0	0	0	.	.	.	.	.	.	.
60758	Br	EAG	1	0	0	1	0.5	.	.	.	.	.	.	.
60758	Cr	EAG	0	0	0	1	0.25	.	.	.	.	.	.	.
60758	Ru	EAG	1	2	1	0	1	.	.	.	.	.	.	.
60762	Br	EAG	2	2	.	.	2	.	.	.	.	.	.	.
60762	Cr	EAG	2	1	.	.	1.5	.	.	.	.	.	.	.
60762	Ru	EAG	2	1	1	1	1.25	.	.	.	.	.	.	.
60763	Br	EAG	0	0	0	0	0	.	.	.	.	.	.	.
60763	Cr	EAG	0	0	0	.	0	.	.	.	.	.	.	.
60763	Ru	EAG	0	0	0	1	0.25	.	.	.	.	.	.	.
60764	Br	EAG	2	2	1	.	1.66667	.	.	.	.	.	.	.
60764	Cr	EAG	0	1	.	.	0.5	.	.	.	.	.	.	.
60764	Ru	EAG	1	1	0	0	0.5	.	.	.	.	.	.	.
60765	Br	EAG	0	0	0	0	0	.	.	.	.	.	.	.
60765	Cr	EAG	0	0	0	0	0	.	.	.	.	.	.	.
60765	Ru	EAG	0	0	0	0	0	.	.	.	.	.	.	.
60796	Br	EAG	0	0	0	2	0.5	.	.	.	.	.	.	.
60796	Cr	EAG	0	0	0	0	0	.	.	.	.	.	.	.
60796	Ru	EAG	0	0	0	1	0.25	.	.	.	.	.	.	.
60839	Br	EAG	2	1	1	1	1.25	.	.	.	.	.	.	.
60839	Cr	EAG	0	0	0	1	0.25	.	.	.	.	.	.	.
60839	Ru	EAG	0	0	0	2	0.5	.	.	.	.	.	.	.
67461	Br	FAF	2	1	1	1	1.25	0	0	496.933	0	5.657	5.657	8.537
67461	Cr	FAF	0	2	2	1	1.25	0	75.425	800.331	0.0942423	9.707	11.392	10.995
67461	Ru	FAF	0	2	1	1	1	.	.	.	.	.	.	.
67464	Br	FAF	2	2	2	2	2	.	.	.	.	.	.	.
67464	Cr	FAF	2	2	2	1	1.75	2	.	.	1	.	.	.
67464	Ru	FAF	2	2	2	2	2	2	.	.	1	10.995	9.707	.
67465	Br	FAF	2	2	2	2	2	2	729.491	729.491	1	7.18	8.433	8.11
67465	Cr	FAF	2	2	1	2	1.75	1	270.926	737.937	0.36714	17.537	16.055	5.963
67465	Ru	FAF	2	2	2	2	2	2	.	.	1	.	.	.
67466	Br	FAF	0	0	1	2	0.75	1	254.541	860.591	0.295775	10.995	9.707	7.775
67466	Cr	FAF	1	1	0	2	1	.	.	.	.	.	.	.
67466	Ru	FAF	2	2	1	0	1.25	2	.	.	1	11.314	12.293	.
67467	Br	FAF	2	2	1	2	1.75	2	.	.	1	.	.	.
67467	Cr	FAF	2	2	1	1	1.5	2	.	.	1	.	.	.
67467	Ru	FAF	1	1	1	1	1	2	.	.	1	.	.	.
67469	Br	FAF	2	2	2	2	2	2	1086.19	1086.19	1	8.944	9.707	5.963
67469	Cr	FAF	2	2	2	1	1.75	2	740.74	740.74	1	.	14.422	9.615
67469	Ru	FAF	2	2	2	1	1.75	2	1483.95	1483.95	1	8.537	11.47	7.18
67471	Br	FAF	2	2	2	2	2	.	.	.	.	.	.	.
67471	Cr	FAF	1	1	2	2	1.5	.	.	.	.	.	.	.
67471	Ru	FAF	1	1	2	2	1.5	.	.	.	.	.	.	.
67473	Br	FAF	2	2	2	2	2	2	.	.	1	10.75	8	5.33
67473	Cr	FAF	2	2	2	2	2	2	705.965	705.965	1	10.667	9.33	4
67473	Ru	FAF	2	2	2	2	2	2	1673.2	1673.2	1	8.537	8.944	4
67475	Br	FAF	2	2	1	2	1.75	2	850.38	850.38	1	10.414	8.433	8.433
67475	Cr	FAF	2	2	1	1	1.5	2	560.438	560.438	1	9.33	8	8.11
67475	Ru	FAF	2	2	1	1	1.5	2	1520.3	1520.3	1	7.542	7.542	5.963
67476	Br	FAF	2	2	2	2	2	2	1445.19	1445.19	1	10.154	7.542	4.807
67476	Cr	FAF	2	2	2	1	1.75	2	988.871	988.871	1	15.606	16.707	8.537
67476	Ru	FAF	2	2	1	1	1.5	2	1337.55	1337.55	1	9.428	9.428	6.667
67479	Br	FAF	2	2	1	1	1.5	2	.	.	1	9.428	8	4
67479	Cr	FAF	2	2	1	1	1.5	2	635.207	635.207	1	13.92	16.492	14.907
67479	Ru	FAF	1	1	1	1	1	.	.	.	.	.	.	.
67480	Br	FAF	2	1	1	1	1.25	.	.	.	.	.	.	.
67480	Cr	FAF	2	1	1	1	1.25	.	.	.	.	.	.	.
67480	Ru	FAF	2	1	1	1	1.25	.	.	.	.	.	.	.
67481	Br	FAF	2	2	2	2	2	.	.	.	.	.	.	.
67481	Cr	FAF	2	2	2	1	1.75	.	.	.	.	.	.	.
67481	Ru	FAF	2	2	2	2	2	.	.	.	.	.	.	.
67482	Br	FAF	2	2	2	1	1.75	.	.	.	.	.	.	.
67482	Cr	FAF	2	1	1	1	1.25	.	.	.	.	.	.	.
67482	Ru	FAF	1	1	2	2	1.5	.	.	.	.	.	.	.
67483	Br	FAF	1	2	1	0	1	.	.	.	.	.	.	.
67483	Cr	FAF	0	1	1	0	0.5	.	.	.	.	.	.	.
67483	Ru	FAF	1	1	1	1	1	.	.	.	.	.	.	.
67025	Br	FPE	0	0	1	1	0.5	.	.	.	.	.	.	.
67025	Cr	FPE	0	0	0	1	0.25	0	0	780.206	0	.	15.549	13.728
67025	Ru	FPE	0	0	0	1	0.25	0	.	.	0.242023	.	.	.
67026	Br	FPE	2	1	0	1	1	.	.	.	.	.	.	.
67026	Cr	FPE	0	0	0	1	0.25	.	.	.	.	.	.	.
67026	Ru	FPE	1	1	0	1	0.75	.	.	.	.	.	.	.
67027	Br	FPE	2	1	1	0	1	.	.	.	.	.	.	.
67027	Cr	FPE	0	0	0	1	0.25	.	.	.	.	.	.	.
67027	Ru	FPE	0	0	1	1	0.5	.	.	.	.	.	.	.
67031	Br	FPE	1	1	1	1	1	.	.	.	.	.	.	.
67031	Cr	FPE	0	1	1	1	0.75	.	.	.	.	.	.	.
67031	Ru	FPE	1	1	1	2	1.25	.	.	.	.	.	.	.
67032	Br	FPE	2	1	1	0	1	.	.	.	.	.	.	.
67032	Cr	FPE	0	0	0	0	0	.	.	.	.	.	.	.
67032	Ru	FPE	0	1	1	1	0.75	.	.	.	.	.	.	.
67036	Br	FPE	0	0	1	0	0.25	.	.	.	.	.	.	.
67036	Cr	FPE	0	0	0	1	0.25	.	.	.	.	.	.	.
67036	Ru	FPE	2	1	1	0	1	.	.	.	.	.	.	.
61420	Br	GLA	2	0	1	1	1	.	.	.	.	.	.	.
61420	Cr	GLA	0	0	0	0	0	.	.	.	.	.	.	.
61420	Ru	GLA	1	1	0	1	0.75	.	.	.	.	.	.	.
61421	Br	GLA	2	2	2	2	2	.	.	.	.	.	.	.
61421	Cr	GLA	2	0	0	1	0.75	.	.	.	.	.	.	.
61421	Ru	GLA	1	2	2	2	1.75	.	.	.	.	.	.	.
61422	Br	GLA	1	1	1	1	1	.	.	.	.	.	.	.
61422	Cr	GLA	0	0	0	1	0.25	.	.	.	.	.	.	.
61422	Ru	GLA	1	1	0	1	0.75	.	.	.	.	.	.	.
61425	Br	GLA	1	1	1	1	1	.	.	.	.	.	.	.
61425	Cr	GLA	0	0	0	1	0.25	.	.	.	.	.	.	.
61425	Ru	GLA	1	1	1	1	1	.	.	.	.	.	.	.
61433	Br	GLA	1	1	1	1	1	.	.	.	.	.	.	.
61433	Cr	GLA	0	0	1	1	0.5	.	.	.	.	.	.	.
61433	Ru	GLA	1	1	1	2	1.25	.	.	.	.	.	.	.
61434	Br	GLA	1	1	1	1	1	.	.	.	.	.	.	.
61434	Cr	GLA	0	0	0	1	0.25	.	.	.	.	.	.	.
61434	Ru	GLA	0	1	1	1	0.75	.	.	.	.	.	.	.
61435	Br	GLA	0	0	0	1	0.25	.	.	.	.	.	.	.
61435	Cr	GLA	0	0	0	.	0	.	.	.	.	.	.	.
61435	Ru	GLA	0	0	0	1	0.25	.	.	.	.	.	.	.
61436	Br	GLA	1	1	1	1	1	.	.	.	.	.	.	.
61436	Cr	GLA	0	0	0	1	0.25	.	.	.	.	.	.	.
61436	Ru	GLA	2	1	1	1	1.25	.	.	.	.	.	.	.
61437	Br	GLA	0	1	1	.	0.666667	.	.	.	.	.	.	.
61437	Cr	GLA	0	0	0	1	0.25	.	.	.	.	.	.	.
61437	Ru	GLA	1	1	1	0	0.75	.	.	.	.	.	.	.
61439	Br	GLA	1	1	1	.	1	.	.	.	.	.	.	.
61439	Cr	GLA	0	0	1	.	0.333333	.	.	.	.	.	.	.
61439	Ru	GLA	1	1	1	1	1	.	.	.	.	.	.	.
67671	Br	GLA	0	0	1	1	0.5	.	.	.	.	.	.	.
67671	Cr	GLA	0	0	0	0	0	.	.	.	.	.	.	.
67671	Ru	GLA	0	2	2	.	1.33333	.	.	.	.	.	.	.
67683	Br	GLA	0	0	0	0	0	.	.	.	.	.	.	.
67683	Cr	GLA	0	0	0	0	0	0	0	814.035	0	.	12.293	6.667
67683	Ru	GLA	0	0	0	0	0	.	.	.	.	.	.	.
67125	Br	GRF	0	0	1	2	0.75	2	858.989	858.989	1	.	8.11	7.18
67125	Cr	GRF	0	0	0	1	0.25	1	219.304	611.779	0.358469	.	12.293	12.293
67125	Ru	GRF	2	2	1	1	1.5	2	982.192	982.192	1	6.667	6.667	4.807
67126	Br	GRF	1	0	2	1	1	2	651.199	651.199	1	8	6.799	4.216
67126	Cr	GRF	0	0	0	1	0.25	.	.	.	.	.	.	.
67126	Ru	GRF	0	0	1	0	0.25	0	0	1428.18	0	9.615	8.944	9.615
67136	Br	GRF	2	1	1	0	1	1	682.668	1018.1	0.67053	7.18	8.433	.
67136	Cr	GRF	0	0	0	1	0.25	.	.	.	.	.	.	.
67136	Ru	GRF	0	1	1	0	0.5	1	970.133	1366.03	0.710186	7.542	6.667	5.657
67144	Br	GRF	2	2	1	1	1.5	2	1035.79	1035.79	1	10.667	10.75	5.33
67144	Cr	GRF	0	0	0	1	0.25	0	134.904	562.046	0.240023	.	16.111	12.649
67144	Ru	GRF	1	1	1	2	1.25	1	249.251	952.24	0.261752	6.667	8.537	6.667
67149	Br	GRF	2	1	1	1	1.25	1	320	1188.52	0.269242	7.18	10.75	7.18
67149	Cr	GRF	0	0	0	1	0.25	1	170.875	481.459	0.354911	.	14.422	.
67149	Ru	GRF	0	2	2	1	1.25	1	487.468	1739.27	0.280272	9.615	11.47	8.433
67150	Br	GRF	0	1	1	2	1	1	292.027	980.278	0.297902	7.775	8.537	7.775
67150	Cr	GRF	0	0	0	1	0.25	1	262.636	758.708	0.346162	.	10.414	12.293
67150	Ru	GRF	1	1	1	2	1.25	0	0	.	0	7.542	6.667	.
67157	Br	GRF	0	1	1	1	0.75	.	.	.	.	.	.	.
67157	Cr	GRF	0	0	0	2	0.5	.	.	.	.	.	.	.
67157	Ru	GRF	2	1	1	0	1	.	.	.	.	.	.	.
67159	Br	GRF	2	1	2	1	1.5	.	.	.	.	.	.	.
67159	Cr	GRF	0	0	1	1	0.5	.	.	.	.	.	.	.
67159	Ru	GRF	2	2	2	1	1.75	.	.	.	.	.	.	.
67160	Br	GRF	1	1	1	1	1	.	.	.	.	.	.	.
67160	Cr	GRF	2	1	1	0	1	0	189.113	797.783	0.237048	11.47	9.428	9.428
67160	Ru	GRF	0	1	1	1	0.75	.	.	.	.	.	.	.
67089	Br	HAM	0	0	1	1	0.5	2	1014.09	1014.09	1	8.537	10.75	10.154
67089	Cr	HAM	0	0	0	1	0.25	1	406.072	749.95	0.541465	10.414	10.154	8.433
67089	Ru	HAM	0	0	1	1	0.5	0	0	1215.67	0	8.944	8.944	5.497
67090	Br	HAM	1	1	0	0	0.5	1	378.789	994.893	0.380733	8.433	11.392	8.537
67090	Cr	HAM	0	0	0	1	0.25	0	0	587.028	0	.	10.414	14.422
67090	Ru	HAM	0	0	1	1	0.5	0	277.596	1388.82	0.199879	8.537	10.75	9.428
67314	Br	HAM	0	0	1	1	0.5	1	472.16	1163.65	0.405757	10.154	10.995	10.154
67314	Cr	HAM	0	0	0	1	0.25	0	80.851	376.963	0.21448	15.606	.	12.293
67314	Ru	HAM	0	0	1	1	0.5	1	.	.	0.482469	8.537	11.47	12.293
67316	Br	HAM	0	0	0	1	0.25	0	86.923	841.324	0.103317	8.944	10.75	7.775
67316	Cr	HAM	0	0	0	0	0	0	172.165	865.127	0.199005	10.995	14.907	10.75
67316	Ru	HAM	0	0	0	0	0	1	.	.	.	7.18	9.428	.
67318	Br	HAM	0	0	0	1	0.25	0	0	535.147	0	10.154	10.995	12.074
67318	Cr	HAM	0	0	0	0	0	1	152.659	548.533	0.278304	17.938	18.95	16.055
67318	Ru	HAM	0	0	0	1	0.25	.	.	.	.	.	.	.
60881	Br	HAV	2	2	2	2	2	.	.	.	.	.	.	.
60881	Ru	HAV	2	2	2	2	2	.	.	.	.	.	.	.
60882	Br	HAV	1	.	.	.	1	.	.	.	.	.	.	.
60884	Br	HAV	2	2	2	2	2	.	.	.	.	.	.	.
60884	Ru	HAV	2	2	2	2	2	.	.	.	.	.	.	.
60891	Br	HAV	2	2	2	2	2	.	.	.	.	.	.	.
60891	Cr	HAV	2	2	2	2	2	.	.	.	.	.	.	.
60891	Ru	HAV	2	2	2	2	2	.	.	.	.	.	.	.
60895	Br	HAV	2	2	2	2	2	.	.	.	.	.	.	.
60895	Ru	HAV	2	2	2	2	2	.	.	.	.	.	.	.
60896	Br	HAV	2	2	2	2	2	.	.	.	.	.	.	.
60896	Cr	HAV	2	2	2	.	2	.	.	.	.	.	.	.
60896	Ru	HAV	2	2	2	2	2	.	.	.	.	.	.	.
60897	Br	HAV	2	2	2	2	2	.	.	.	.	.	.	.
60897	Ru	HAV	2	2	2	2	2	.	.	.	.	.	.	.
67098	Br	HEL	0	1	0	0	0.25	.	.	.	.	.	.	.
67098	Cr	HEL	0	0	1	1	0.5	.	.	.	.	.	.	.
67098	Ru	HEL	1	0	0	1	0.5	.	.	.	.	.	.	.
67176	Br	HEL	1	0	1	1	0.75	1	225.85	871.576	0.259128	8.433	11.392	11.47
67176	Cr	HEL	1	1	1	0	0.75	.	.	.	.	.	.	.
67176	Ru	HEL	1	1	0	1	0.75	.	.	.	.	.	.	.
67375	Br	HWT	0	0	0	1	0.25	.	.	.	.	.	.	.
67375	Cr	HWT	0	0	0	1	0.25	.	.	.	.	.	.	.
67375	Ru	HWT	0	0	1	1	0.5	.	.	.	.	.	.	.
67376	Br	HWT	2	2	1	0	1.25	.	.	.	.	.	.	.
67376	Cr	HWT	0	0	0	1	0.25	.	.	.	.	.	.	.
67376	Ru	HWT	0	0	1	1	0.5	.	.	.	.	.	.	.
67382	Br	HWT	0	0	1	2	0.75	0	0	746.524	0	7.775	10.414	7.542
67382	Cr	HWT	0	0	1	1	0.5	1	329.811	562.289	0.586551	6.667	7.775	7.542
67382	Ru	HWT	0	0	1	2	0.75	2	448.937	528.937	0.848753	5.657	7.18	5.657
67383	Br	HWT	0	0	0	0	0	0	77.895	1039.72	0.0749192	10.995	10.995	10.995
67383	Cr	HWT	0	0	1	1	0.5	1	252.032	761.083	0.331149	10.414	9.615	.
67383	Ru	HWT	0	0	0	1	0.25	1	.	.	.	8.944	9.615	.
67384	Br	HWT	0	1	1	1	0.75	.	.	.	.	.	.	.
67384	Cr	HWT	0	0	0	1	0.25	.	.	.	.	.	.	.
67384	Ru	HWT	0	1	1	2	1	.	.	.	.	.	.	.
67385	Br	HWT	2	2	2	1	1.75	.	.	.	.	.	.	.
67385	Cr	HWT	0	0	1	2	0.75	.	.	.	.	.	.	.
67385	Ru	HWT	1	1	2	2	1.5	.	.	.	.	.	.	.
67394	Br	HWT	2	2	1	1	1.5	2	737.729	737.729	1	8.433	6.667	6.799
67394	Cr	HWT	0	0	1	1	0.5	1	144.542	537.936	0.268697	11.47	7.542	6.667
67394	Ru	HWT	1	1	1	1	1	2	.	.	1	.	8.11	.
67398	Br	HWT	0	0	1	1	0.5	1	371.639	500.414	0.742663	5.963	7.542	6.667
67398	Cr	HWT	0	0	0	1	0.25	1	172.33	634.042	0.271796	8	10.154	5.497
67398	Ru	HWT	1	1	1	2	1.25	.	.	.	.	.	.	.
60760	Br	MSO	1	1	1	1	1	.	.	.	.	.	.	.
60760	Cr	MSO	0	1	2	0	0.75	.	.	.	.	.	.	.
60760	Ru	MSO	1	2	1	1	1.25	.	.	.	.	.	.	.
61412	Br	KAL	2	2	2	2	2	2	1268.83	1268.83	1	8	6.799	5.497
61412	Cr	KAL	0	0	0	1	0.25	2	733.436	733.436	1	.	12.649	9.615
61412	Ru	KAL	2	2	2	1	1.75	2	.	.	1	10.75	10.75	7.775
61414	Br	KAL	2	2	2	2	2	.	.	.	.	.	.	.
61414	Cr	KAL	2	2	2	.	2	.	.	.	.	.	.	.
61414	Ru	KAL	2	2	2	2	2	.	.	.	.	.	.	.
61415	Br	KAL	2	2	2	2	2	.	.	.	.	.	.	.
61415	Cr	KAL	2	2	2	2	2	.	.	.	.	.	.	.
61415	Ru	KAL	2	2	2	2	2	.	.	.	.	.	.	.
67045	Br	KAL	0	1	2	1	1	.	.	.	.	.	.	.
67045	Cr	KAL	0	0	0	1	0.25	0	0	848.341	0	.	16.055	14.17
67045	Ru	KAL	0	0	1	1	0.5	.	.	.	.	.	.	.
67046	Br	KAL	2	2	1	0	1.25	.	.	.	.	.	.	.
67046	Cr	KAL	0	0	0	1	0.25	.	.	.	.	.	.	.
67046	Ru	KAL	2	2	1	0	1.25	.	.	.	.	.	.	.
67047	Br	KAL	2	2	2	1	1.75	2	.	.	1	11.314	.	.
67047	Cr	KAL	0	1	0	1	0.5	2	974.331	1259.86	0.773362	.	.	.
67047	Ru	KAL	2	1	1	1	1.25	.	.	.	.	.	.	.
67048	Br	KAL	1	1	1	2	1.25	.	.	.	.	.	.	.
67048	Cr	KAL	0	0	1	1	0.5	1	236.966	749.115	0.316328	.	.	.
67048	Ru	KAL	1	1	1	1	1	.	.	.	.	.	.	.
67050	Br	KAL	1	0	2	1	1	0	136.789	602.239	0.227134	.	.	.
67050	Cr	KAL	0	0	1	1	0.5	.	.	.	.	.	.	.
67050	Ru	KAL	0	0	1	2	0.75	.	.	.	.	.	.	.
67052	Br	KAL	2	2	2	2	2	2	841.867	841.867	1	8	10.995	.
67052	Cr	KAL	2	2	2	1	1.75	2	262.423	262.423	1	.	10.75	10.75
67052	Ru	KAL	2	2	1	1	1.5	.	.	.	.	.	.	.
67729	Br	KAL	0	0	0	0	0	.	.	.	.	.	.	.
67729	Cr	KAL	0	0	0	0	0	.	.	.	.	.	.	.
67729	Ru	KAL	0	0	1	1	0.5	.	.	.	.	.	.	.
67212	Br	LIM	0	1	1	1	0.75	.	.	.	.	.	.	.
67212	Cr	LIM	0	0	0	1	0.25	.	.	.	.	.	.	.
67212	Ru	LIM	1	1	1	1	1	.	.	.	.	.	.	.
67215	Br	LIM	2	2	2	1	1.75	1	571.353	949.674	0.601631	7.18	10.75	.
67215	Cr	LIM	2	2	2	1	1.75	2	639.68	639.68	1	7.775	7.775	5.963
67215	Ru	LIM	2	2	1	1	1.5	2	1216.36	1216.36	1	6.667	9.615	5.963
60801	Br	LVST	0	0	0	0	0	.	.	.	.	.	.	.
60801	Cr	LVST	0	0	0	0	0	.	.	.	.	.	.	.
60801	Ru	LVST	0	0	1	.	0.333333	.	.	.	.	.	.	.
60850	Br	LVST	0	0	0	0	0	.	.	.	.	.	.	.
60850	Cr	LVST	0	0	0	2	0.5	.	.	.	.	.	.	.
60850	Ru	LVST	0	0	0	1	0.25	.	.	.	.	.	.	.
60851	Br	LVST	0	0	0	1	0.25	.	.	.	.	.	.	.
60851	Cr	LVST	0	0	0	0	0	.	.	.	.	.	.	.
60851	Ru	LVST	0	0	0	0	0	.	.	.	.	.	.	.
60853	Br	LVST	2	.	.	.	2	.	.	.	.	.	.	.
60853	Ru	LVST	2	.	.	.	2	.	.	.	.	.	.	.
60854	Br	LVST	0	0	0	1	0.25	.	.	.	.	.	.	.
60854	Cr	LVST	0	0	0	1	0.25	.	.	.	.	.	.	.
60854	Ru	LVST	0	0	0	1	0.25	.	.	.	.	.	.	.
61440	Br	MAL	2	2	2	2	2	.	.	.	.	.	.	.
61440	Cr	MAL	2	1	1	1	1.25	.	.	.	.	.	.	.
61440	Ru	MAL	2	2	2	2	2	.	.	.	.	.	.	.
61442	Br	MAL	2	1	1	.	1.33333	.	.	.	.	.	.	.
61442	Cr	MAL	0	0	0	0	0	.	.	.	.	.	.	.
61442	Ru	MAL	2	2	2	2	2	.	.	.	.	.	.	.
61443	Br	MAL	2	2	2	1	1.75	.	.	.	.	.	.	.
61443	Cr	MAL	1	1	1	1	1	.	.	.	.	.	.	.
61443	Ru	MAL	1	1	1	.	1	.	.	.	.	.	.	.
61444	Br	MAL	2	2	2	1	1.75	.	.	.	.	.	.	.
61444	Cr	MAL	0	0	1	1	0.5	.	.	.	.	.	.	.
61444	Ru	MAL	2	2	1	1	1.5	.	.	.	.	.	.	.
61445	Br	MAL	0	0	0	0	0	.	.	.	.	.	.	.
61445	Cr	MAL	0	0	0	0	0	.	.	.	.	.	.	.
61445	Ru	MAL	0	0	0	0	0	.	.	.	.	.	.	.
61446	Br	MAL	2	2	2	2	2	.	.	.	.	.	.	.
61446	Cr	MAL	0	0	0	1	0.25	.	.	.	.	.	.	.
61446	Ru	MAL	2	1	1	0	1	.	.	.	.	.	.	.
61448	Br	MAL	1	1	1	2	1.25	.	.	.	.	.	.	.
61448	Cr	MAL	0	0	1	1	0.5	.	.	.	.	.	.	.
61448	Ru	MAL	1	1	1	1	1	.	.	.	.	.	.	.
61449	Br	MAL	1	1	1	.	1	.	.	.	.	.	.	.
61449	Cr	MAL	0	0	1	1	0.5	.	.	.	.	.	.	.
61449	Ru	MAL	0	1	1	1	0.75	.	.	.	.	.	.	.
67062	Br	MAL	0	1	1	2	1	2	893.358	893.358	1	.	.	.
67062	Cr	MAL	0	0	0	0	0	.	.	.	.	.	.	.
67062	Ru	MAL	0	0	0	1	0.25	2	1220.97	1220.97	1	12.074	10.995	.
67065	Br	MAL	1	0	0	2	0.75	.	.	.	.	.	.	.
67065	Cr	MAL	0	0	1	1	0.5	1	.	.	.	.	.	.
67065	Ru	MAL	2	0	1	1	1	1	.	.	.	.	.	.
67067	Br	MAL	2	2	2	2	2	.	.	.	.	.	.	.
67067	Cr	MAL	1	1	1	1	1	.	.	.	.	.	.	.
67067	Ru	MAL	2	2	1	1	1.5	.	.	.	.	.	.	.
67068	Br	MAL	0	0	1	1	0.5	.	.	.	.	.	.	.
67068	Cr	MAL	0	0	1	1	0.5	.	.	.	.	.	.	.
67068	Ru	MAL	0	1	1	2	1	.	.	.	.	.	.	.
67689	Br	MAL	0	0	0	1	0.25	.	.	.	.	.	.	.
67689	Cr	MAL	0	0	0	0	0	.	.	.	.	.	.	.
67689	Ru	MAL	0	0	0	2	0.5	.	.	.	.	.	.	.
67693	Br	MAL	0	2	0	0	0.5	.	.	.	.	.	.	.
67693	Cr	MAL	2	0	0	0	0.5	.	.	.	.	.	.	.
67693	Ru	MAL	2	2	2	1	1.75	.	.	.	.	.	.	.
67697	Br	MAL	2	2	2	2	2	.	.	.	.	.	.	.
67697	Ru	MAL	2	2	2	2	2	.	.	.	.	.	.	.
67700	Br	MAL	2	2	2	2	2	.	.	.	.	.	.	.
67700	Cr	MAL	0	0	0	0	0	.	.	.	.	.	.	.
67700	Ru	MAL	1	2	2	2	1.75	.	.	.	.	.	.	.
67701	Br	MAL	2	2	2	2	2	.	.	.	.	.	.	.
67701	Cr	MAL	2	2	2	1	1.75	.	.	.	.	.	.	.
67701	Ru	MAL	2	2	2	1	1.75	.	.	.	.	.	.	.
67708	Br	MAL	2	2	2	2	2	.	.	.	.	.	.	.
67240	Br	MLC	1	1	0	1	0.75	.	.	.	.	.	.	.
67240	Cr	MLC	0	0	1	1	0.5	.	.	.	.	.	.	.
67240	Ru	MLC	0	0	1	1	0.5	.	.	.	.	.	.	.
67241	Br	MLC	0	0	1	1	0.5	1	318.343	830.234	0.383438	7.18	11.47	9.707
67241	Cr	MLC	0	0	1	1	0.5	.	.	.	.	.	.	.
67241	Ru	MLC	0	0	1	1	0.5	0	0	471.15	0	7.18	7.775	7.775
67242	Br	MLC	0	1	2	1	1	2	737.827	737.827	1	8.11	6.779	8.11
67242	Cr	MLC	0	0	0	1	0.25	0	63.175	495.233	0.127566	8.537	9.428	10.75
67242	Ru	MLC	2	2	1	0	1.25	1	.	.	0.685876	7.775	8.537	8.537
67246	Br	MLC	0	0	1	1	0.5	1	326.8	894.113	0.365502	6.779	9.33	9.33
67246	Cr	MLC	0	0	1	1	0.5	0	78	683.788	0.11407	15.606	15.202	14.174
67246	Ru	MLC	0	0	0	1	0.25	0	235.045	1398.29	0.168095	10.75	9.615	7.775
67257	Br	MLC	0	1	1	1	0.75	.	.	.	.	.	.	.
67257	Cr	MLC	0	0	1	1	0.5	.	.	.	.	.	.	.
67257	Ru	MLC	0	1	1	1	0.75	.	.	.	.	.	.	.
67389	Br	MWT	1	1	1	0	0.75	1	264.054	806.168	0.327542	.	8.433	7.775
67389	Cr	MWT	0	0	0	1	0.25	0	72.197	636.759	0.113382	.	14.667	.
67389	Ru	MWT	0	0	1	1	0.5	1	721.353	1323.89	0.544875	7.775	7.542	6.667
67077	Br	PAU	0	0	0	1	0.25	.	.	.	.	.	.	.
67077	Cr	PAU	0	1	0	0	0.25	.	.	.	.	.	.	.
67077	Ru	PAU	0	0	0	2	0.5	.	.	.	.	.	.	.
67084	Br	PAU	1	1	1	1	1	1	474.787	1055.17	0.449964	9.33	10.75	9.33
67084	Cr	PAU	0	0	0	1	0.25	.	.	.	.	.	.	.
67084	Ru	PAU	2	1	1	1	1.25	.	.	.	.	.	.	.
67774	Br	PAU	2	2	2	2	2	.	.	.	.	.	.	.
67774	Cr	PAU	2	2	2	1	1.75	.	.	.	.	.	.	.
67774	Ru	PAU	2	2	2	2	2	.	.	.	.	.	.	.
67777	Br	PAU	2	2	2	.	2	.	.	.	.	.	.	.
67777	Cr	PAU	2	2	.	.	2	.	.	.	.	.	.	.
67777	Ru	PAU	2	2	2	2	2	.	.	.	.	.	.	.
67778	Br	PAU	2	2	2	2	2	.	.	.	.	.	.	.
67778	Cr	PAU	2	2	2	2	2	.	.	.	.	.	.	.
67778	Ru	PAU	2	2	2	2	2	.	.	.	.	.	.	.
67780	Br	PAU	2	2	0	1	1.25	.	.	.	.	.	.	.
67780	Cr	PAU	2	1	.	.	1.5	.	.	.	.	.	.	.
67780	Ru	PAU	1	1	2	1	1.25	.	.	.	.	.	.	.
67761	Br	PLA	2	2	2	2	2	.	.	.	.	.	.	.
67761	Cr	PLA	2	2	2	2	2	.	.	.	.	.	.	.
67761	Ru	PLA	2	2	2	2	2	.	.	.	.	.	.	.
67763	Br	PLA	2	2	2	2	2	.	.	.	.	.	.	.
67763	Cr	PLA	2	2	2	2	2	.	.	.	.	.	.	.
67763	Ru	PLA	2	2	1	1	1.5	.	.	.	.	.	.	.
67764	Br	PLA	2	2	2	2	2	.	.	.	.	.	.	.
67764	Cr	PLA	1	1	1	1	1	.	.	.	.	.	.	.
67764	Ru	PLA	1	1	2	2	1.5	.	.	.	.	.	.	.
67766	Br	PLA	2	2	2	2	2	.	.	.	.	.	.	.
67766	Cr	PLA	2	2	2	1	1.75	.	.	.	.	.	.	.
67766	Ru	PLA	2	2	2	2	2	.	.	.	.	.	.	.
67782	Br	PLA	2	2	2	2	2	.	.	.	.	.	.	.
67782	Cr	PLA	1	1	2	1	1.25	.	.	.	.	.	.	.
67782	Ru	PLA	1	1	1	1	1	.	.	.	.	.	.	.
67783	Br	PLA	2	2	2	2	2	.	.	.	.	.	.	.
67783	Cr	PLA	2	2	1	1	1.5	.	.	.	.	.	.	.
67783	Ru	PLA	2	2	1	1	1.5	.	.	.	.	.	.	.
67786	Ru	PLA	2	2	2	2	2	.	.	.	.	.	.	.
67790	Br	PLA	2	2	2	2	2	.	.	.	.	.	.	.
67790	Cr	PLA	1	1	1	.	1	.	.	.	.	.	.	.
67790	Ru	PLA	2	2	2	2	2	.	.	.	.	.	.	.
67056	Br	PLW	2	1	1	0	1	.	.	.	.	.	.	.
67056	Cr	PLW	2	0	0	1	0.75	0	0	503.054	0	.	16.707	11.392
67056	Ru	PLW	0	0	0	2	0.5	1	554.331	1038.58	0.533738	8.433	10.154	8.11
67057	Br	PLW	0	1	1	2	1	0	0	490.54	0	.	12.293	.
67057	Cr	PLW	0	0	0	1	0.25	.	.	.	.	.	.	.
67057	Ru	PLW	1	1	1	1	1	1	944	1285.61	0.73428	9.428	9.333	8
67059	Br	PLW	0	0	1	1	0.5	.	.	.	.	.	.	.
67059	Cr	PLW	0	0	0	1	0.25	.	.	.	.	.	.	.
67059	Ru	PLW	0	0	0	1	0.25	2	1022.95	1022.95	1	8	9.428	10.75
61411	Br	POL	2	2	1	1	1.5	2	1403.93	1403.93	1	.	6.667	5.497
61411	Cr	POL	0	0	1	2	0.75	2	421.721	421.721	1	.	10.75	.
61411	Ru	POL	2	2	1	1	1.5	2	.	.	1	.	.	.
67598	Br	POL	2	2	.	.	2	.	.	.	.	.	.	.
67598	Ru	POL	2	2	.	.	2	.	.	.	.	.	.	.
67598	Cr	POL	0	0	1	2	0.75	.	.	.	.	.	.	.
63903	Br	SNPE	0	0	0	0	0	.	.	.	.	.	.	.
63903	Cr	SNPE	0	0	0	0	0	.	.	.	.	.	.	.
63903	Ru	SNPE	0	0	0	0	0	.	.	.	.	.	.	.
63915	Br	SNPE	0	0	2	2	1	.	.	.	.	.	.	.
63915	Cr	SNPE	2	1	0	2	1.25	.	.	.	.	.	.	.
63915	Ru	SNPE	2	1	1	2	1.5	.	.	.	.	.	.	.
63916	Br	SNPE	0	0	0	0	0	.	.	.	.	.	.	.
63916	Cr	SNPE	0	0	0	0	0	.	.	.	.	.	.	.
63916	Ru	SNPE	0	0	0	1	0.25	.	.	.	.	.	.	.
63917	Br	SNPE	0	0	0	0	0	.	.	.	.	.	.	.
63917	Cr	SNPE	0	0	0	1	0.25	.	.	.	.	.	.	.
63917	Ru	SNPE	2	2	0	2	1.5	.	.	.	.	.	.	.
63919	Br	SNPE	0	0	0	0	0	.	.	.	.	.	.	.
63919	Cr	SNPE	0	0	0	0	0	.	.	.	.	.	.	.
63919	Ru	SNPE	0	0	1	1	0.5	.	.	.	.	.	.	.
63932	Br	SNPE	1	1	1	1	1	.	.	.	.	.	.	.
63932	Cr	SNPE	0	1	1	1	0.75	.	.	.	.	.	.	.
63932	Ru	SNPE	0	1	1	2	1	.	.	.	.	.	.	.
63942	Br	SNPE	0	0	0	1	0.25	.	.	.	.	.	.	.
63942	Cr	SNPE	0	0	0	1	0.25	.	.	.	.	.	.	.
63942	Ru	SNPE	0	0	0	1	0.25	.	.	.	.	.	.	.
63949	Br	SNPE	0	0	0	0	0	.	.	.	.	.	.	.
63949	Cr	SNPE	0	0	0	0	0	.	.	.	.	.	.	.
63949	Ru	SNPE	0	0	0	1	0.25	.	.	.	.	.	.	.
63957	Br	SNPE	0	0	0	0	0	.	.	.	.	.	.	.
63957	Cr	SNPE	0	0	0	1	0.25	.	.	.	.	.	.	.
63957	Ru	SNPE	0	0	0	1	0.25	.	.	.	.	.	.	.
63964	Br	SNPE	1	1	0	1	0.75	.	.	.	.	.	.	.
63964	Cr	SNPE	0	0	1	1	0.5	.	.	.	.	.	.	.
63964	Ru	SNPE	1	1	0	1	0.75	.	.	.	.	.	.	.
63965	Br	SNPE	1	1	0	1	0.75	.	.	.	.	.	.	.
63965	Cr	SNPE	0	0	0	1	0.25	.	.	.	.	.	.	.
63965	Ru	SNPE	1	1	1	1	1	.	.	.	.	.	.	.
63969	Br	SNPE	0	0	0	1	0.25	.	.	.	.	.	.	.
63969	Cr	SNPE	0	0	0	1	0.25	.	.	.	.	.	.	.
63969	Ru	SNPE	0	0	0	1	0.25	.	.	.	.	.	.	.
63971	Br	SNPE	2	1	0	0	0.75	.	.	.	.	.	.	.
63971	Cr	SNPE	1	1	1	0	0.75	.	.	.	.	.	.	.
63971	Ru	SNPE	1	1	1	0	0.75	.	.	.	.	.	.	.
63972	Br	SNPE	2	2	2	1	1.75	.	.	.	.	.	.	.
63972	Cr	SNPE	1	1	1	2	1.25	.	.	.	.	.	.	.
63972	Ru	SNPE	1	2	2	1	1.5	.	.	.	.	.	.	.
66769	Br	SNPW	2	1	1	1	1.25	.	.	.	.	.	.	.
66769	Cr	SNPW	2	1	1	1	1.25	.	.	.	.	.	.	.
66769	Ru	SNPW	2	2	2	1	1.75	.	.	.	.	.	.	.
66791	Br	SNPW	1	1	2	2	1.5	.	.	.	.	.	.	.
66791	Cr	SNPW	0	1	1	2	1	.	.	.	.	.	.	.
66791	Ru	SNPW	1	2	2	1	1.5	.	.	.	.	.	.	.
66795	Br	SNPW	1	1	2	2	1.5	.	.	.	.	.	.	.
66795	Cr	SNPW	1	2	2	.	1.66667	.	.	.	.	.	.	.
66795	Ru	SNPW	1	1	2	2	1.5	.	.	.	.	.	.	.
66796	Br	SNPW	2	2	1	1	1.5	.	.	.	.	.	.	.
66796	Cr	SNPW	2	2	1	1	1.5	.	.	.	.	.	.	.
66796	Ru	SNPW	1	1	1	1	1	.	.	.	.	.	.	.
66800	Br	SNPW	1	0	1	1	0.75	.	.	.	.	.	.	.
66800	Cr	SNPW	1	1	0	0	0.5	.	.	.	.	.	.	.
66800	Ru	SNPW	1	1	1	0	0.75	.	.	.	.	.	.	.
73327	Br	SNPW	0	0	0	1	0.25	.	.	.	.	.	.	.
73327	Cr	SNPW	0	0	0	0	0	.	.	.	.	.	.	.
73327	Ru	SNPW	0	0	0	1	0.25	.	.	.	.	.	.	.
77202	Br	SNPW	2	2	1	1	1.5	.	.	.	.	.	.	.
77202	Cr	SNPW	0	1	1	2	1	.	.	.	.	.	.	.
77202	Ru	SNPW	0	0	1	1	0.5	.	.	.	.	.	.	.
77207	Br	SNPW	1	1	1	2	1.25	.	.	.	.	.	.	.
77207	Cr	SNPW	0	0	1	1	0.5	.	.	.	.	.	.	.
77207	Ru	SNPW	0	0	2	1	0.75	.	.	.	.	.	.	.
77210	Br	SNPW	1	1	2	0	1	.	.	.	.	.	.	.
77210	Cr	SNPW	0	0	1	1	0.5	.	.	.	.	.	.	.
77210	Ru	SNPW	1	1	0	1	0.75	.	.	.	.	.	.	.
77211	Br	SNPW	2	2	2	1	1.75	.	.	.	.	.	.	.
77211	Cr	SNPW	2	1	1	1	1.25	.	.	.	.	.	.	.
77211	Ru	SNPW	2	2	2	2	2	.	.	.	.	.	.	.
77212	Br	SNPW	1	1	1	0	0.75	.	.	.	.	.	.	.
77212	Cr	SNPW	0	1	1	1	0.75	.	.	.	.	.	.	.
77212	Ru	SNPW	0	1	1	1	0.75	.	.	.	.	.	.	.
77216	Br	SNPW	0	0	0	1	0.25	.	.	.	.	.	.	.
77216	Ru	SNPW	0	0	0	1	0.25	.	.	.	.	.	.	.
77218	Br	SNPW	0	0	0	1	0.25	.	.	.	.	.	.	.
77218	Cr	SNPW	0	0	0	1	0.25	.	.	.	.	.	.	.
77218	Ru	SNPW	0	0	1	1	0.5	.	.	.	.	.	.	.
77219	Br	SNPW	0	0	1	1	0.5	.	.	.	.	.	.	.
77219	Cr	SNPW	0	0	0	1	0.25	.	.	.	.	.	.	.
77219	Ru	SNPW	0	0	1	1	0.5	.	.	.	.	.	.	.
77220	Br	SNPW	0	0	1	1	0.5	.	.	.	.	.	.	.
77220	Cr	SNPW	0	0	1	1	0.5	.	.	.	.	.	.	.
77220	Ru	SNPW	0	0	0	1	0.25	.	.	.	.	.	.	.
77221	Br	SNPW	0	0	0	1	0.25	.	.	.	.	.	.	.
77221	Cr	SNPW	0	0	0	1	0.25	.	.	.	.	.	.	.
77221	Ru	SNPW	0	0	0	1	0.25	.	.	.	.	.	.	.
77222	Br	SNPW	1	1	0	0	0.5	.	.	.	.	.	.	.
77222	Cr	SNPW	0	0	0	1	0.25	.	.	.	.	.	.	.
77222	Ru	SNPW	0	0	0	2	0.5	.	.	.	.	.	.	.
77223	Br	SNPW	0	1	1	1	0.75	.	.	.	.	.	.	.
77223	Cr	SNPW	0	1	1	1	0.75	.	.	.	.	.	.	.
77223	Ru	SNPW	0	1	1	1	0.75	.	.	.	.	.	.	.
77224	Br	SNPW	1	1	1	2	1.25	.	.	.	.	.	.	.
77224	Cr	SNPW	2	1	2	0	1.25	.	.	.	.	.	.	.
77224	Ru	SNPW	0	1	1	1	0.75	.	.	.	.	.	.	.
77226	Br	SNPW	0	1	1	1	0.75	.	.	.	.	.	.	.
77226	Cr	SNPW	0	0	1	1	0.5	.	.	.	.	.	.	.
77226	Ru	SNPW	2	2	1	1	1.5	.	.	.	.	.	.	.
77228	Br	SNPW	2	1	1	0	1	.	.	.	.	.	.	.
77228	Cr	SNPW	0	0	0	0	0	.	.	.	.	.	.	.
77228	Ru	SNPW	0	0	0	1	0.25	.	.	.	.	.	.	.
77229	Br	SNPW	2	2	1	1	1.5	.	.	.	.	.	.	.
77229	Cr	SNPW	1	1	1	1	1	.	.	.	.	.	.	.
77229	Ru	SNPW	2	2	2	1	1.75	.	.	.	.	.	.	.
77231	Br	SNPW	2	1	1	1	1.25	.	.	.	.	.	.	.
77231	Cr	SNPW	0	0	1	1	0.5	.	.	.	.	.	.	.
77231	Ru	SNPW	2	2	1	1	1.5	.	.	.	.	.	.	.
77233	Br	SNPW	2	2	2	1	1.75	.	.	.	.	.	.	.
77233	Cr	SNPW	1	1	1	1	1	.	.	.	.	.	.	.
77233	Ru	SNPW	2	2	2	1	1.75	.	.	.	.	.	.	.
77234	Br	SNPW	2	2	1	0	1.25	.	.	.	.	.	.	.
77234	Cr	SNPW	0	0	0	1	0.25	.	.	.	.	.	.	.
77234	Ru	SNPW	0	0	1	1	0.5	.	.	.	.	.	.	.
77236	Br	SNPW	2	2	1	1	1.5	.	.	.	.	.	.	.
77236	Cr	SNPW	1	1	1	1	1	.	.	.	.	.	.	.
77236	Ru	SNPW	2	2	2	1	1.75	.	.	.	.	.	.	.
77236	Br	SNPW	2	2	2	1	1.75	.	.	.	.	.	.	.
77236	Cr	SNPW	1	1	1	0	0.75	.	.	.	.	.	.	.
77236	Ru	SNPW	2	2	2	1	1.75	.	.	.	.	.	.	.
77236	Br	SNPW	1	2	1	0	1	.	.	.	.	.	.	.
77236	Cr	SNPW	0	0	0	1	0.25	.	.	.	.	.	.	.
77236	Ru	SNPW	0	0	0	1	0.25	.	.	.	.	.	.	.
77237	Br	SNPW	2	2	2	1	1.75	.	.	.	.	.	.	.
77237	Cr	SNPW	1	1	1	1	1	.	.	.	.	.	.	.
77237	Ru	SNPW	2	2	2	1	1.75	.	.	.	.	.	.	.
77239	Br	SNPW	2	2	2	1	1.75	.	.	.	.	.	.	.
77239	Cr	SNPW	1	1	1	1	1	.	.	.	.	.	.	.
77239	Ru	SNPW	2	1	1	1	1.25	.	.	.	.	.	.	.
77240	Br	SNPW	2	1	1	1	1.25	.	.	.	.	.	.	.
77240	Cr	SNPW	2	2	1	1	1.5	.	.	.	.	.	.	.
77240	Ru	SNPW	0	2	1	1	1	.	.	.	.	.	.	.
77241	Br	SNPW	2	2	2	1	1.75	.	.	.	.	.	.	.
77241	Cr	SNPW	0	1	1	1	0.75	.	.	.	.	.	.	.
77241	Ru	SNPW	1	1	1	2	1.25	.	.	.	.	.	.	.
77242	Br	SNPW	2	2	2	1	1.75	.	.	.	.	.	.	.
77242	Cr	SNPW	2	2	2	1	1.75	.	.	.	.	.	.	.
77242	Ru	SNPW	2	2	2	1	1.75	.	.	.	.	.	.	.
77245	Br	SNPW	1	1	0	1	0.75	.	.	.	.	.	.	.
77245	Cr	SNPW	0	1	1	1	0.75	.	.	.	.	.	.	.
77245	Ru	SNPW	1	1	1	2	1.25	.	.	.	.	.	.	.
77247	Br	SNPW	2	2	2	2	2	.	.	.	.	.	.	.
77247	Cr	SNPW	1	1	2	2	1.5	.	.	.	.	.	.	.
77247	Ru	SNPW	2	2	2	1	1.75	.	.	.	.	.	.	.
77249	Br	SNPW	2	1	1	1	1.25	.	.	.	.	.	.	.
77249	Cr	SNPW	0	0	1	1	0.5	.	.	.	.	.	.	.
77249	Ru	SNPW	2	1	2	0	1.25	.	.	.	.	.	.	.
77254	Br	SNPW	2	2	2	2	2	.	.	.	.	.	.	.
77254	Cr	SNPW	1	2	2	2	1.75	.	.	.	.	.	.	.
77254	Ru	SNPW	2	2	2	2	2	.	.	.	.	.	.	.
77256	Br	SNPW	2	2	1	1	1.5	.	.	.	.	.	.	.
77256	Cr	SNPW	2	1	1	1	1.25	.	.	.	.	.	.	.
77256	Ru	SNPW	0	1	2	1	1	.	.	.	.	.	.	.
77258	Br	SNPW	1	1	1	0	0.75	.	.	.	.	.	.	.
77258	Cr	SNPW	0	1	1	1	0.75	.	.	.	.	.	.	.
77258	Ru	SNPW	0	1	1	1	0.75	.	.	.	.	.	.	.
77259	Br	SNPW	1	1	1	0	0.75	.	.	.	.	.	.	.
77259	Cr	SNPW	0	0	1	1	0.5	.	.	.	.	.	.	.
77259	Ru	SNPW	1	1	1	0	0.75	.	.	.	.	.	.	.
77260	Br	SNPW	2	2	1	2	1.75	.	.	.	.	.	.	.
77260	Cr	SNPW	0	0	1	1	0.5	.	.	.	.	.	.	.
77260	Ru	SNPW	2	2	2	1	1.75	.	.	.	.	.	.	.
77261	Br	SNPW	2	2	1	1	1.5	.	.	.	.	.	.	.
77261	Cr	SNPW	0	0	2	2	1	.	.	.	.	.	.	.
77261	Ru	SNPW	2	2	1	1	1.5	.	.	.	.	.	.	.
77262	Br	SNPW	2	2	2	1	1.75	.	.	.	.	.	.	.
77262	Cr	SNPW	2	2	2	1	1.75	.	.	.	.	.	.	.
77262	Ru	SNPW	2	2	2	2	2	.	.	.	.	.	.	.
77265	Br	SNPW	2	2	2	1	1.75	.	.	.	.	.	.	.
77265	Cr	SNPW	0	0	1	2	0.75	.	.	.	.	.	.	.
77265	Ru	SNPW	2	2	2	1	1.75	.	.	.	.	.	.	.
77267	Ru	SNPW	1	1	1	1	1	.	.	.	.	.	.	.
77268	Br	SNPW	2	2	2	1	1.75	.	.	.	.	.	.	.
77268	Cr	SNPW	2	2	1	1	1.5	.	.	.	.	.	.	.
77268	Ru	SNPW	2	2	2	1	1.75	.	.	.	.	.	.	.
77273	Br	SNPW	0	0	0	1	0.25	.	.	.	.	.	.	.
77273	Cr	SNPW	0	0	0	0	0	.	.	.	.	.	.	.
77273	Ru	SNPW	0	0	0	1	0.25	.	.	.	.	.	.	.
77274	Br	SNPW	2	2	1	1	1.5	.	.	.	.	.	.	.
77274	Cr	SNPW	2	1	1	1	1.25	.	.	.	.	.	.	.
77274	Ru	SNPW	2	2	2	2	2	.	.	.	.	.	.	.
77275	Br	SNPW	1	1	1	0	0.75	.	.	.	.	.	.	.
77275	Cr	SNPW	0	0	0	2	0.5	.	.	.	.	.	.	.
77275	Ru	SNPW	1	1	1	1	1	.	.	.	.	.	.	.
77276	Br	SNPW	2	2	2	2	2	.	.	.	.	.	.	.
77276	Cr	SNPW	1	1	2	2	1.5	.	.	.	.	.	.	.
77276	Ru	SNPW	1	1	1	1	1	.	.	.	.	.	.	.
77277	Br	SNPW	1	2	0	1	1	.	.	.	.	.	.	.
77277	Cr	SNPW	0	1	1	1	0.75	.	.	.	.	.	.	.
77277	Ru	SNPW	2	1	0	1	1	.	.	.	.	.	.	.
77278	Br	SNPW	0	1	1	1	0.75	.	.	.	.	.	.	.
77278	Cr	SNPW	0	0	1	1	0.5	.	.	.	.	.	.	.
77278	Ru	SNPW	1	1	1	0	0.75	.	.	.	.	.	.	.
77282	Br	SNPW	0	1	1	0	0.5	.	.	.	.	.	.	.
77282	Cr	SNPW	0	0	1	1	0.5	.	.	.	.	.	.	.
77282	Ru	SNPW	0	1	1	0	0.5	.	.	.	.	.	.	.
77283	Br	SNPW	2	2	2	1	1.75	.	.	.	.	.	.	.
77283	Cr	SNPW	2	1	1	0	1	.	.	.	.	.	.	.
77283	Ru	SNPW	2	2	2	2	2	.	.	.	.	.	.	.
77284	Br	SNPW	2	2	2	2	2	.	.	.	.	.	.	.
77284	Cr	SNPW	2	2	2	2	2	.	.	.	.	.	.	.
77284	Ru	SNPW	2	2	2	2	2	.	.	.	.	.	.	.
77290	Br	SNPW	2	2	1	1	1.5	.	.	.	.	.	.	.
77290	Cr	SNPW	1	1	1	0	0.75	.	.	.	.	.	.	.
77290	Ru	SNPW	2	2	1	0	1.25	.	.	.	.	.	.	.
77292	Br	SNPW	1	1	1	0	0.75	.	.	.	.	.	.	.
77292	Cr	SNPW	0	0	1	1	0.5	.	.	.	.	.	.	.
77292	Ru	SNPW	1	1	1	1	1	.	.	.	.	.	.	.
77294	Br	SNPW	2	1	1	1	1.25	.	.	.	.	.	.	.
77294	Cr	SNPW	0	1	1	1	0.75	.	.	.	.	.	.	.
77294	Ru	SNPW	0	0	0	1	0.25	.	.	.	.	.	.	.
77295	Br	SNPW	0	0	1	1	0.5	.	.	.	.	.	.	.
77295	Cr	SNPW	1	0	1	1	0.75	.	.	.	.	.	.	.
77295	Ru	SNPW	1	1	1	0	0.75	.	.	.	.	.	.	.
77297	Br	SNPW	1	1	2	0	1	.	.	.	.	.	.	.
77297	Cr	SNPW	0	1	1	2	1	.	.	.	.	.	.	.
77297	Ru	SNPW	2	0	1	1	1	.	.	.	.	.	.	.
77300	Br	SNPW	2	2	1	1	1.5	.	.	.	.	.	.	.
77300	Cr	SNPW	2	2	1	1	1.5	.	.	.	.	.	.	.
77300	Ru	SNPW	2	2	2	1	1.75	.	.	.	.	.	.	.
77302	Br	SNPW	1	1	1	1	1	.	.	.	.	.	.	.
77302	Cr	SNPW	0	0	0	1	0.25	.	.	.	.	.	.	.
77302	Ru	SNPW	2	1	1	1	1.25	.	.	.	.	.	.	.
77304	Br	SNPW	2	1	1	1	1.25	.	.	.	.	.	.	.
77304	Cr	SNPW	0	0	1	1	0.5	.	.	.	.	.	.	.
77304	Ru	SNPW	1	1	1	0	0.75	.	.	.	.	.	.	.
77305	Br	SNPW	2	1	1	0	1	.	.	.	.	.	.	.
77305	Cr	SNPW	0	0	0	1	0.25	.	.	.	.	.	.	.
77305	Ru	SNPW	0	0	0	1	0.25	.	.	.	.	.	.	.
77308	Br	SNPW	2	1	1	0	1	.	.	.	.	.	.	.
77308	Cr	SNPW	1	1	1	0	0.75	.	.	.	.	.	.	.
77308	Ru	SNPW	2	2	1	1	1.5	.	.	.	.	.	.	.
77309	Br	SNPW	0	1	1	2	1	.	.	.	.	.	.	.
77309	Cr	SNPW	0	0	0	2	0.5	.	.	.	.	.	.	.
77309	Ru	SNPW	0	1	1	2	1	.	.	.	.	.	.	.
77310	Br	SNPW	1	1	2	1	1.25	.	.	.	.	.	.	.
77310	Cr	SNPW	0	0	0	1	0.25	.	.	.	.	.	.	.
77310	Ru	SNPW	2	2	2	1	1.75	.	.	.	.	.	.	.
77314	Br	SNPW	0	2	1	1	1	.	.	.	.	.	.	.
77314	Cr	SNPW	2	2	1	1	1.5	.	.	.	.	.	.	.
77314	Ru	SNPW	2	2	0	1	1.25	.	.	.	.	.	.	.
77315	Br	SNPW	2	2	2	2	2	.	.	.	.	.	.	.
77315	Cr	SNPW	0	0	0	1	0.25	.	.	.	.	.	.	.
77315	Ru	SNPW	2	2	2	2	2	.	.	.	.	.	.	.
77316	Br	SNPW	2	2	1	0	1.25	.	.	.	.	.	.	.
77316	Cr	SNPW	0	0	0	1	0.25	.	.	.	.	.	.	.
77316	Ru	SNPW	2	2	2	0	1.5	.	.	.	.	.	.	.
77317	Ru	SNPW	2	2	2	2	2	.	.	.	.	.	.	.
77319	Br	SNPW	1	1	1	2	1.25	.	.	.	.	.	.	.
77319	Cr	SNPW	0	0	0	1	0.25	.	.	.	.	.	.	.
77319	Ru	SNPW	1	1	1	2	1.25	.	.	.	.	.	.	.
77320	Br	SNPW	0	1	1	2	1	.	.	.	.	.	.	.
77320	Cr	SNPW	0	0	0	1	0.25	.	.	.	.	.	.	.
77320	Ru	SNPW	2	0	0	1	0.75	.	.	.	.	.	.	.
77321	Br	SNPW	2	2	2	1	1.75	.	.	.	.	.	.	.
77321	Cr	SNPW	1	2	1	0	1	.	.	.	.	.	.	.
77321	Ru	SNPW	1	2	.	.	1.5	.	.	.	.	.	.	.
77322	Br	SNPW	2	2	1	1	1.5	.	.	.	.	.	.	.
77322	Cr	SNPW	0	0	1	1	0.5	.	.	.	.	.	.	.
77322	Ru	SNPW	2	2	1	1	1.5	.	.	.	.	.	.	.
77324	Br	SNPW	2	2	2	1	1.75	.	.	.	.	.	.	.
77324	Cr	SNPW	0	1	2	1	1	.	.	.	.	.	.	.
77324	Ru	SNPW	2	2	2	1	1.75	.	.	.	.	.	.	.
77325	Br	SNPW	0	0	0	2	0.5	.	.	.	.	.	.	.
77325	Cr	SNPW	0	0	0	0	0	.	.	.	.	.	.	.
77325	Ru	SNPW	1	1	0	0	0.5	.	.	.	.	.	.	.
77326	Br	SNPW	0	0	0	1	0.25	.	.	.	.	.	.	.
77326	Cr	SNPW	0	0	0	1	0.25	.	.	.	.	.	.	.
77326	Ru	SNPW	0	0	0	1	0.25	.	.	.	.	.	.	.
77333	Br	SNPW	0	0	0	0	0	.	.	.	.	.	.	.
77333	Cr	SNPW	0	0	0	0	0	.	.	.	.	.	.	.
77333	Ru	SNPW	0	0	0	2	0.5	.	.	.	.	.	.	.
77334	Br	SNPW	0	0	0	1	0.25	.	.	.	.	.	.	.
77334	Cr	SNPW	0	0	0	0	0	.	.	.	.	.	.	.
77334	Ru	SNPW	0	0	1	1	0.5	.	.	.	.	.	.	.
77337	Br	SNPW	0	0	0	0	0	.	.	.	.	.	.	.
77337	Cr	SNPW	0	0	0	0	0	.	.	.	.	.	.	.
77337	Ru	SNPW	0	0	0	0	0	.	.	.	.	.	.	.
77340	Br	SNPW	0	0	1	1	0.5	.	.	.	.	.	.	.
77340	Cr	SNPW	0	0	0	0	0	.	.	.	.	.	.	.
77340	Ru	SNPW	0	0	1	1	0.5	.	.	.	.	.	.	.
77342	Br	SNPW	0	0	0	0	0	.	.	.	.	.	.	.
77342	Cr	SNPW	0	0	0	0	0	.	.	.	.	.	.	.
77342	Ru	SNPW	0	0	0	1	0.25	.	.	.	.	.	.	.
77343	Br	SNPW	0	0	0	1	0.25	.	.	.	.	.	.	.
77343	Cr	SNPW	0	0	0	1	0.25	.	.	.	.	.	.	.
77343	Ru	SNPW	0	0	0	1	0.25	.	.	.	.	.	.	.
77344	Br	SNPW	0	0	0	0	0	.	.	.	.	.	.	.
77344	Cr	SNPW	0	0	0	0	0	.	.	.	.	.	.	.
77344	Ru	SNPW	0	0	0	0	0	.	.	.	.	.	.	.
77348	Br	SNPW	0	0	0	1	0.25	.	.	.	.	.	.	.
77348	Cr	SNPW	0	0	0	1	0.25	.	.	.	.	.	.	.
77348	Ru	SNPW	0	0	0	1	0.25	.	.	.	.	.	.	.
77349	Br	SNPW	0	0	0	0	0	.	.	.	.	.	.	.
77349	Cr	SNPW	0	0	0	0	0	.	.	.	.	.	.	.
77349	Ru	SNPW	0	0	0	0	0	.	.	.	.	.	.	.
77350	Br	SNPW	0	0	0	1	0.25	.	.	.	.	.	.	.
77350	Ru	SNPW	0	0	0	2	0.5	.	.	.	.	.	.	.
77351	Br	SNPW	0	0	0	0	0	.	.	.	.	.	.	.
77351	Cr	SNPW	0	0	0	0	0	.	.	.	.	.	.	.
77351	Ru	SNPW	0	0	0	1	0.25	.	.	.	.	.	.	.
77352	Br	SNPW	0	0	0	0	0	.	.	.	.	.	.	.
77352	Cr	SNPW	0	0	0	0	0	.	.	.	.	.	.	.
77352	Ru	SNPW	0	0	0	0	0	.	.	.	.	.	.	.
78777	Br	SNPW	2	2	2	1	1.75	.	.	.	.	.	.	.
78777	Cr	SNPW	2	2	2	1	1.75	.	.	.	.	.	.	.
78777	Ru	SNPW	2	2	2	2	2	.	.	.	.	.	.	.
78780	Br	SNPW	1	1	2	1	1.25	.	.	.	.	.	.	.
78780	Cr	SNPW	1	2	1	1	1.25	.	.	.	.	.	.	.
78780	Ru	SNPW	2	2	2	1	1.75	.	.	.	.	.	.	.
78783	Br	SNPW	2	1	1	1	1.25	.	.	.	.	.	.	.
78783	Cr	SNPW	0	1	1	2	1	.	.	.	.	.	.	.
78783	Ru	SNPW	2	2	1	1	1.5	.	.	.	.	.	.	.
78784	Br	SNPW	2	2	1	1	1.5	.	.	.	.	.	.	.
78784	Cr	SNPW	0	2	1	1	1	.	.	.	.	.	.	.
78784	Ru	SNPW	1	1	0	0	0.5	.	.	.	.	.	.	.
78785	Br	SNPW	2	2	1	1	1.5	.	.	.	.	.	.	.
78785	Cr	SNPW	2	0	1	1	1	.	.	.	.	.	.	.
78785	Ru	SNPW	2	2	2	1	1.75	.	.	.	.	.	.	.
78786	Br	SNPW	2	0	1	1	1	.	.	.	.	.	.	.
78786	Cr	SNPW	0	0	0	1	0.25	.	.	.	.	.	.	.
78786	Ru	SNPW	2	2	1	1	1.5	.	.	.	.	.	.	.
78787	Br	SNPW	2	1	1	1	1.25	.	.	.	.	.	.	.
78787	Cr	SNPW	0	1	1	2	1	.	.	.	.	.	.	.
78787	Ru	SNPW	2	2	1	1	1.5	.	.	.	.	.	.	.
78790	Br	SNPW	2	2	2	2	2	.	.	.	.	.	.	.
78790	Cr	SNPW	2	2	2	1	1.75	.	.	.	.	.	.	.
78790	Ru	SNPW	2	2	2	2	2	.	.	.	.	.	.	.
78791	Br	SNPW	2	2	1	1	1.5	.	.	.	.	.	.	.
78791	Cr	SNPW	0	1	2	2	1.25	.	.	.	.	.	.	.
78791	Ru	SNPW	2	2	2	2	2	.	.	.	.	.	.	.
78792	Br	SNPW	2	1	1	1	1.25	.	.	.	.	.	.	.
78792	Cr	SNPW	0	0	1	2	0.75	.	.	.	.	.	.	.
78792	Ru	SNPW	2	1	1	1	1.25	.	.	.	.	.	.	.
78793	Br	SNPW	1	1	1	1	1	.	.	.	.	.	.	.
78793	Cr	SNPW	1	1	1	2	1.25	.	.	.	.	.	.	.
78793	Ru	SNPW	2	2	2	1	1.75	.	.	.	.	.	.	.
78794	Br	SNPW	2	2	2	1	1.75	.	.	.	.	.	.	.
78794	Cr	SNPW	2	2	2	0	1.5	.	.	.	.	.	.	.
78794	Ru	SNPW	2	1	1	0	1	.	.	.	.	.	.	.
78796	Br	SNPW	2	2	2	1	1.75	.	.	.	.	.	.	.
78796	Cr	SNPW	0	2	2	1	1.25	.	.	.	.	.	.	.
78796	Ru	SNPW	0	0	1	1	0.5	.	.	.	.	.	.	.
78799	Br	SNPW	0	1	1	2	1	.	.	.	.	.	.	.
78799	Cr	SNPW	0	0	1	2	0.75	.	.	.	.	.	.	.
78799	Ru	SNPW	2	2	2	1	1.75	.	.	.	.	.	.	.
60784	Br	STR	0	0	0	1	0.25	.	.	.	.	.	.	.
60784	Cr	STR	0	0	0	0	0	.	.	.	.	.	.	.
60784	Ru	STR	0	0	0	1	0.25	.	.	.	.	.	.	.
60791	Br	STR	2	2	1	1	1.5	.	.	.	.	.	.	.
60791	Cr	STR	1	2	0	0	0.75	.	.	.	.	.	.	.
60791	Ru	STR	0	0	0	1	0.25	.	.	.	.	.	.	.
67737	Br	SUP	2	2	2	2	2	.	.	.	.	.	.	.
67737	Cr	SUP	2	1	1	1	1.25	.	.	.	.	.	.	.
67737	Ru	SUP	2	2	2	2	2	.	.	.	.	.	.	.
67739	Br	SUP	2	2	2	2	2	.	.	.	.	.	.	.
67739	Cr	SUP	2	2	2	.	2	.	.	.	.	.	.	.
67739	Ru	SUP	2	2	2	1	1.75	.	.	.	.	.	.	.
67791	Br	SUP	2	2	2	2	2	.	.	.	.	.	.	.
67791	Cr	SUP	2	2	.	.	2	.	.	.	.	.	.	.
67791	Ru	SUP	2	2	2	2	2	.	.	.	.	.	.	.
67792	Br	SUP	2	2	2	2	2	.	.	.	.	.	.	.
67792	Cr	SUP	2	2	2	1	1.75	.	.	.	.	.	.	.
67792	Ru	SUP	2	2	2	1	1.75	.	.	.	.	.	.	.
67573	Br	TOF	0	0	0	0	0	.	.	.	.	.	.	.
67573	Cr	TOF	0	0	0	0	0	0	0	674.44	0	13.597	12.074	10.995
67573	Ru	TOF	0	0	0	1	0.25	0	.	.	0	.	.	.
67574	Br	TOF	0	0	0	1	0.25	1	342.324	650.388	0.526338	9.615	5.657	4.807
67574	Cr	TOF	0	0	0	1	0.25	0	63.736	520.111	0.122543	10.995	16.865	11.392
67574	Ru	TOF	0	0	0	1	0.25	.	.	.	.	.	.	.
67576	Br	TOF	0	0	0	1	0.25	1	585.597	934.189	0.626851	8.433	8.433	9.33
67576	Cr	TOF	0	0	0	0	0	0	0	699.583	0	14.174	13.199	13.199
67576	Ru	TOF	0	0	0	0	0	.	.	.	.	.	.	.
67577	Br	TOF	0	0	0	0	0	0	0	906.644	0	9.615	10.154	8.433
67577	Cr	TOF	0	0	0	1	0.25	1	131.46	475.905	0.276232	7.542	12.293	10.414
67577	Ru	TOF	0	0	0	0	0	.	.	.	.	.	.	.
67578	Br	TOF	2	2	2	2	2	.	.	.	.	.	.	.
67578	Cr	TOF	0	1	.	.	0.5	.	.	.	.	.	.	.
67578	Ru	TOF	2	2	2	2	2	.	.	.	.	.	.	.
67583	Br	TOF	2	2	2	2	2	.	.	.	.	.	.	.
67583	Cr	TOF	1	1	2	1	1.25	.	.	.	.	.	.	.
67583	Ru	TOF	2	2	2	.	2	.	.	.	.	.	.	.
67584	Br	TOF	1	1	1	1	1	1	738.937	1220.14	0.605615	8	10.75	8
67584	Cr	TOF	0	0	0	1	0.25	1	243.343	604.17	0.402772	8.944	12.579	11.47
67584	Ru	TOF	0	1	1	1	0.75	.	.	.	.	.	.	.
67591	Br	TOF	2	2	2	2	2	.	.	.	.	.	.	.
67591	Cr	TOF	2	2	2	2	2	.	.	.	.	.	.	.
67591	Ru	TOF	2	2	2	2	2	.	.	.	.	.	.	.
67711	Br	TOF	2	.	.	.	2	.	.	.	.	.	.	.
67711	Ru	TOF	2	2	2	2	2	.	.	.	.	.	.	.
67712	Br	TOF	2	2	2	2	2	.	.	.	.	.	.	.
67712	Cr	TOF	1	1	1	2	1.25	.	.	.	.	.	.	.
67712	Ru	TOF	0	1	0	1	0.5	.	.	.	.	.	.	.
67713	Br	TOF	1	1	0	1	0.75	.	.	.	.	.	.	.
67713	Cr	TOF	0	0	0	1	0.25	0	0	439.866	0	.	13.199	12.293
67713	Ru	TOF	1	1	.	.	1	.	.	.	.	.	.	.
67714	Br	TOF	0	0	1	1	0.5	0	44.721	528.73	0.0845819	8.944	9.615	7.775
67714	Cr	TOF	0	0	0	1	0.25	0	71.218	503.548	0.141432	10.414	11.314	6.667
67714	Ru	TOF	0	0	1	.	0.333333	.	.	.	.	.	.	.
67717	Br	TOF	2	.	.	.	2	.	.	.	.	.	.	.
67718	Br	TOF	1	1	1	0	0.75	.	.	.	.	.	.	.
67718	Cr	TOF	0	0	1	2	0.75	1	138.461	529.872	0.26131	11.392	9.707	8.11
67718	Ru	TOF	0	1	1	1	0.75	.	.	.	.	.	.	.
67722	Br	TOF	2	2	2	2	2	.	.	.	.	.	.	.
67722	Ru	TOF	2	2	2	2	2	.	.	.	.	.	.	.
67723	Ru	TOF	2	2	2	2	2	.	.	.	.	.	.	.
47236	Br	UAA	1	1	2	2	1.5	.	.	.	.	.	.	.
47236	Cr	UAA	1	1	2	2	1.5	.	.	.	.	.	.	.
47236	Ru	UAA	1	2	2	2	1.75	.	.	.	.	.	.	.
47243	Br	UAA	2	2	1	0	1.25	.	.	.	.	.	.	.
47243	Cr	UAA	1	1	.	.	1	.	.	.	.	.	.	.
47243	Ru	UAA	1	1	.	.	1	.	.	.	.	.	.	.
47257	Br	UAA	0	0	0	2	0.5	.	.	.	.	.	.	.
47257	Cr	UAA	0	0	1	1	0.5	.	.	.	.	.	.	.
47257	Ru	UAA	0	0	0	1	0.25	.	.	.	.	.	.	.
47261	Br	UAA	0	0	0	1	0.25	.	.	.	.	.	.	.
47261	Cr	UAA	0	0	0	0	0	.	.	.	.	.	.	.
47261	Ru	UAA	0	0	1	1	0.5	.	.	.	.	.	.	.
47270	Br	UAA	0	0	2	2	1	.	.	.	.	.	.	.
47270	Cr	UAA	0	0	0	0	0	.	.	.	.	.	.	.
47270	Ru	UAA	0	0	0	1	0.25	.	.	.	.	.	.	.
47271	Br	UAA	0	1	1	1	0.75	.	.	.	.	.	.	.
47271	Cr	UAA	1	2	1	1	1.25	.	.	.	.	.	.	.
47271	Ru	UAA	0	0	0	1	0.25	.	.	.	.	.	.	.
47272	Br	UAA	0	1	1	0	0.5	.	.	.	.	.	.	.
47272	Cr	UAA	0	0	0	0	0	.	.	.	.	.	.	.
47272	Ru	UAA	0	0	0	0	0	.	.	.	.	.	.	.
47274	Br	UAA	0	0	0	1	0.25	.	.	.	.	.	.	.
47274	Cr	UAA	0	0	.	.	0	.	.	.	.	.	.	.
47274	Ru	UAA	0	0	0	0	0	.	.	.	.	.	.	.
47276	Br	UAA	1	0	2	2	1.25	.	.	.	.	.	.	.
47276	Cr	UAA	1	2	1	0	1	.	.	.	.	.	.	.
47276	Ru	UAA	0	0	1	1	0.5	.	.	.	.	.	.	.
47288	Br	UAA	1	2	2	0	1.25	.	.	.	.	.	.	.
47288	Cr	UAA	2	2	2	1	1.75	.	.	.	.	.	.	.
47288	Ru	UAA	2	2	2	1	1.75	.	.	.	.	.	.	.
47299	Br	UAA	1	2	1	1	1.25	.	.	.	.	.	.	.
47299	Cr	UAA	1	2	2	1	1.5	.	.	.	.	.	.	.
47299	Ru	UAA	0	0	1	1	0.5	.	.	.	.	.	.	.
47308	Br	UAA	1	2	0	1	1	2	1252.88	1357.97	0.922614	.	10.414	10.75
47308	Cr	UAA	1	0	0	1	0.5	1	521.829	1021.17	0.511009	.	12.293	.
47308	Br	UAA	1	0	0	1	0.5	1	910.983	1978.31	0.460485	7.542	9.428	10.414
47308	Cr	UAA	1	0	0	1	0.5	1	283.978	703.081	0.403905	.	14.727	.
47308	Ru	UAA	1	0	0	2	0.75	1	800.657	1281.27	0.624892	9.428	10.414	10.414
47310	Br	UAA	1	0	2	1	1	2	.	.	.	.	.	.
47310	Cr	UAA	1	0	1	2	1	1	.	.	.	.	.	.
47310	Ru	UAA	1	1	1	1	1	1	.	.	.	.	.	.
47315	Br	UAA	1	0	2	2	1.25	.	.	.	.	.	.	.
47315	Cr	UAA	1	0	0	2	0.75	.	.	.	.	.	.	.
47315	Ru	UAA	0	0	0	1	0.25	.	.	.	.	.	.	.
47317	Br	UAA	1	1	0	0	0.5	.	.	.	.	.	.	.
47317	Cr	UAA	1	1	.	.	1	.	.	.	.	.	.	.
47317	Ru	UAA	0	0	0	1	0.25	.	.	.	.	.	.	.
47362	Br	UAA	2	2	2	1	1.75	.	.	.	.	.	.	.
47362	Cr	UAA	1	2	2	0	1.25	.	.	.	.	.	.	.
47362	Ru	UAA	2	2	2	1	1.75	.	.	.	.	.	.	.
47377	Br	UAA	2	2	2	1	1.75	2	1054.86	1054.86	1	7.18	12.074	9.707
47377	Cr	UAA	2	2	2	1	1.75	2	1060.84	1205.17	0.880243	8.537	9.615	8.537
47377	Ru	UAA	1	0	1	1	0.75	2	782.116	782.116	1	6.667	10.414	9.428
47377	Br	UAA	1	0	0	1	0.5	1	537.717	965.633	0.556854	8.537	14.174	8.537
47377	Cr	UAA	0	0	0	1	0.25	1	389.922	688.59	0.566261	11.392	14.907	13.132
47377	Ru	UAA	1	0	0	1	0.5	2	1341.05	1560.83	0.85919	.	11.47	10.414
47384	Br	UAA	2	2	1	1	1.5	.	.	.	.	.	.	.
47384	Cr	UAA	1	2	1	1	1.25	.	.	.	.	.	.	.
47384	Ru	UAA	1	0	0	2	0.75	.	.	.	.	.	.	.
47388	Br	UAA	2	2	2	1	1.75	.	.	.	.	.	.	.
47388	Cr	UAA	2	2	2	2	2	.	.	.	.	.	.	.
47388	Ru	UAA	0	0	2	2	1	.	.	.	.	.	.	.
47391	Br	UAA	2	2	1	1	1.5	2	974.716	974.716	1	7.542	8.537	6.667
47391	Cr	UAA	2	0	1	1	1	2	532.027	532.027	1	14.907	13.333	.
47391	Ru	UAA	1	2	1	1	1.25	1	601.134	993.262	0.605212	9.615	10.75	8.537
47391	Br	UAA	1	0	0	1	0.5	2	641.324	641.324	1	6.667	8.433	6.799
47391	Cr	UAA	1	2	0	0	0.75	2	774.606	853.243	0.907838	10.995	11.392	9.707
47399	Br	UAA	1	0	1	1	0.75	.	.	.	.	.	.	.
47399	Cr	UAA	0	2	1	1	1	.	.	.	.	.	.	.
47399	Ru	UAA	0	0	0	2	0.5	.	.	.	.	.	.	.
47404	Br	UAA	2	2	2	1	1.75	.	.	.	.	.	.	.
47404	Cr	UAA	0	0	0	1	0.25	.	.	.	.	.	.	.
47404	Ru	UAA	2	1	1	0	1	.	.	.	.	.	.	.
47406	Br	UAA	1	2	2	1	1.5	2	600.57	600.57	1	10.414	8.537	10.414
47406	Cr	UAA	1	2	2	1	1.5	2	677.45	737.376	0.918731	16.055	17.385	11.47
47406	Ru	UAA	0	0	2	2	1	1	996.305	1410.05	0.706573	11.47	11.47	11.926
47406	Br	UAA	0	2	0	0	0.5	1	461.26	794.171	0.580807	8.944	11.926	5.963
47406	Cr	UAA	0	0	0	1	0.25	1	332.104	697.277	0.476287	16.055	15.085	13.199
47406	Ru	UAA	0	0	0	2	0.5	1	514.472	1109.42	0.463729	9.615	10.75	10.75
47407	Br	UAA	2	2	1	1	1.5	.	.	.	.	.	.	.
47407	Cr	UAA	2	2	2	2	2	.	.	.	.	.	.	.
47407	Ru	UAA	1	1	1	1	1	.	.	.	.	.	.	.
47413	Br	UAA	1	1	0	1	0.75	1	909.374	1395.67	0.651566	8.537	10.75	8.944
47413	Cr	UAA	0	0	2	1	0.75	1	175.965	677.167	0.259855	10.667	14.727	12.293
47413	Ru	UAA	1	1	0	1	0.75	2	1474.65	1832.63	0.804662	9.615	9.428	10.414
47413	Br	UAA	0	0	0	1	0.25	1	387.775	1144.75	0.338743	9.707	10.154	7.775
47413	Cr	UAA	2	2	2	1	1.75	1	871.215	1631.85	0.53388	9.615	11.47	11.47
47413	Ru	UAA	1	0	1	2	1	2	704.02	704.02	1	5.963	5.963	9.707
47415	Br	UAA	2	2	2	2	2	.	.	.	.	.	.	.
47415	Cr	UAA	2	2	2	1	1.75	.	.	.	.	.	.	.
47415	Ru	UAA	2	2	2	2	2	2	426.636	529.441	0.805824	6.667	8.11	9.428
47428	Br	UAA	1	2	1	1	1.25	.	.	.	.	.	.	.
47428	Cr	UAA	1	1	2	2	1.5	.	.	.	.	.	.	.
47428	Ru	UAA	1	0	0	1	0.5	.	.	.	.	.	.	.
47457	Br	UAA	1	1	1	2	1.25	.	.	.	.	.	.	.
47457	Cr	UAA	1	2	1	0	1	.	.	.	.	.	.	.
47457	Ru	UAA	1	0	0	1	0.5	.	.	.	.	.	.	.
47459	Br	UAA	0	0	1	2	0.75	.	.	.	.	.	.	.
47459	Cr	UAA	0	2	1	1	1	.	.	.	.	.	.	.
47459	Ru	UAA	0	0	0	1	0.25	.	.	.	.	.	.	.
47460	Br	UAA	2	2	2	2	2	.	.	.	.	.	.	.
47460	Cr	UAA	2	2	2	2	2	.	.	.	.	.	.	.
47460	Ru	UAA	1	1	1	0	0.75	.	.	.	.	.	.	.
47464	Br	UAA	2	2	1	1	1.5	2	767.098	767.098	1	6.667	6.799	5.497
47464	Cr	UAA	2	2	1	1	1.5	2	679.852	679.852	1	5.963	11.392	10.75
47464	Ru	UAA	2	2	1	2	1.75	2	991.443	991.443	1	8.537	7.542	6.667
47464	Cr	UAA	2	1	2	2	1.75	2	512.126	663.921	0.771366	6.667	11.314	8.537
47464	Ru	UAA	2	2	2	1	1.75	2	1282.22	1282.22	1	5.963	8.537	4.807
47467	Br	UAA	1	2	1	0	1	.	.	.	.	.	.	.
47467	Cr	UAA	1	2	2	.	1.66667	.	.	.	.	.	.	.
47467	Ru	UAA	1	1	1	2	1.25	.	.	.	.	.	.	.
47481	Br	UAA	2	2	2	1	1.75	.	.	.	.	.	.	.
47481	Cr	UAA	2	2	2	1	1.75	.	.	.	.	.	.	.
47481	Ru	UAA	2	2	2	1	1.75	.	.	.	.	.	.	.
47484	Br	UAA	1	0	2	1	1	0	0	977.356	0	11.392	11.926	8.944
47484	Cr	UAA	2	0	0	0	0.5	2	648.139	648.139	1	8.537	11.926	12.293
47484	Ru	UAA	1	0	0	0	0.25	1	1074.53	1688.47	0.636393	8.944	9.428	8.537
47484	Br	UAA	0	0	2	1	0.75	1	470.928	1319.9	0.356792	7.542	8.537	6.667
47484	Cr	UAA	0	0	1	.	0.333333	1	296.588	588.024	0.504381	14.727	13.333	22.667
47484	Ru	UAA	0	0	1	1	0.5	0	416.29	2336.14	0.178195	7.18	12.579	11.926
47488	Br	UAA	0	0	1	2	0.75	.	.	.	.	.	.	.
47488	Cr	UAA	0	0	0	2	0.5	.	.	.	.	.	.	.
47488	Ru	UAA	0	0	1	1	0.5	.	.	.	.	.	.	.
47524	Br	UAA	0	0	0	1	0.25	.	.	.	.	.	.	.
47524	Cr	UAA	0	1	.	.	0.5	.	.	.	.	.	.	.
47524	Ru	UAA	0	0	1	1	0.5	.	.	.	.	.	.	.
47527	Br	UAA	0	0	0	2	0.5	.	.	.	.	.	.	.
47527	Cr	UAA	1	2	0	1	1	.	.	.	.	.	.	.
47527	Ru	UAA	0	2	0	0	0.5	.	.	.	.	.	.	.
47575	Br	UAA	1	0	2	1	1	.	.	.	.	.	.	.
47575	Cr	UAA	1	1	1	1	1	.	.	.	.	.	.	.
47575	Ru	UAA	1	0	0	2	0.75	.	.	.	.	.	.	.
47581	Br	UAA	0	0	0	2	0.5	.	.	.	.	.	.	.
47581	Cr	UAA	0	0	0	0	0	.	.	.	.	.	.	.
47581	Ru	UAA	1	0	1	.	0.666667	.	.	.	.	.	.	.
47582	Br	UAA	1	2	1	0	1	.	.	.	.	.	.	.
47582	Cr	UAA	1	0	2	1	1	.	.	.	.	.	.	.
47582	Ru	UAA	2	2	1	1	1.5	.	.	.	.	.	.	.
47592	Br	UAA	0	0	0	1	0.25	.	.	.	.	.	.	.
47592	Cr	UAA	0	1	0	0	0.25	.	.	.	.	.	.	.
47592	Ru	UAA	0	0	2	0	0.5	.	.	.	.	.	.	.
47655	Br	UAA	0	0	2	2	1	.	.	.	.	.	.	.
47655	Cr	UAA	0	0	0	1	0.25	.	.	.	.	.	.	.
47655	Ru	UAA	0	1	1	1	0.75	.	.	.	.	.	.	.
47658	Br	UAA	0	0	0	0	0	.	.	.	.	.	.	.
47658	Cr	UAA	0	0	0	0	0	.	.	.	.	.	.	.
47658	Ru	UAA	0	0	0	0	0	.	.	.	.	.	.	.
47664	Br	UAA	0	0	2	1	0.75	.	.	.	.	.	.	.
47664	Cr	UAA	0	0	1	1	0.5	.	.	.	.	.	.	.
47664	Ru	UAA	0	0	2	2	1	.	.	.	.	.	.	.
47664	Br	UAA	1	2	2	1	1.5	0	0	787.74	0	9.707	11.926	10.75
47664	Cr	UAA	0	0	1	1	0.5	0	21.99	470.03	0.0467842	8.433	11.47	12.579
47664	Ru	UAA	1	0	1	2	1	0	0	733.34	0	8	10.75	5.497
47665	Br	UAA	0	0	0	0	0	.	.	.	.	.	.	.
47665	Cr	UAA	0	0	0	0	0	.	.	.	.	.	.	.
47665	Ru	UAA	2	2	2	1	1.75	.	.	.	.	.	.	.
47673	Br	UAA	1	2	2	1	1.5	.	.	.	.	.	.	.
47673	Cr	UAA	1	0	1	1	0.75	.	.	.	.	.	.	.
47673	Ru	UAA	1	0	2	2	1.25	.	.	.	.	.	.	.
47679	Br	UAA	1	1	1	0	0.75	.	.	.	.	.	.	.
47679	Cr	UAA	1	0	2	2	1.25	.	.	.	.	.	.	.
47679	Ru	UAA	1	1	2	2	1.5	.	.	.	.	.	.	.
47680	Br	UAA	0	0	0	1	0.25	.	.	.	.	.	.	.
47680	Cr	UAA	0	0	0	1	0.25	.	.	.	.	.	.	.
47680	Ru	UAA	0	0	0	1	0.25	.	.	.	.	.	.	.
47681	Br	UAA	2	2	2	2	2	.	.	.	.	.	.	.
47681	Cr	UAA	2	1	.	.	1.5	.	.	.	.	.	.	.
47681	Ru	UAA	2	2	1	1	1.5	.	.	.	.	.	.	.
47696	Br	UAA	2	2	2	2	2	.	.	.	.	.	.	.
47696	Cr	UAA	2	2	2	2	2	.	.	.	.	.	.	.
47696	Ru	UAA	2	0	1	1	1	.	.	.	.	.	.	.
59816	Br	UAA	2	2	2	2	2	.	.	.	.	.	.	.
59816	Cr	UAA	2	2	2	2	2	.	.	.	.	.	.	.
59816	Ru	UAA	2	2	2	2	2	.	.	.	.	.	.	.
59821	Br	UAA	2	2	2	2	2	.	.	.	.	.	.	.
59821	Cr	UAA	2	2	2	2	2	.	.	.	.	.	.	.
59821	Ru	UAA	2	2	2	2	2	.	.	.	.	.	.	.
59824	Br	UAA	2	2	2	1	1.75	.	.	.	.	.	.	.
59824	Cr	UAA	2	2	2	2	2	.	.	.	.	.	.	.
59824	Ru	UAA	0	0	0	1	0.25	.	.	.	.	.	.	.
59832	Cr	UAA	2	2	2	1	1.75	.	.	.	.	.	.	.
59832	Ru	UAA	2	2	1	1	1.5	.	.	.	.	.	.	.
59832	Br	UAA	2	2	2	1	1.75	.	.	.	.	.	.	.
59832	Cr	UAA	2	0	1	1	1	2	664.833	664.833	1	12.649	9.428	8.11
59832	Ru	UAA	2	2	2	1	1.75	2	1015.11	1015.11	1	8	5.33	5.497
59834	Br	UAA	2	2	2	1	1.75	2	1298.5	1298.5	1	7.775	5.963	4
59834	Cr	UAA	2	2	2	1	1.75	2	633.186	633.186	1	8.537	7.775	7.775
59834	Ru	UAA	2	2	2	0	1.5	2	1542.12	1542.12	1	9.428	11.314	7.542
59834	Br	UAA	0	0	0	1	0.25	2	943.914	943.914	1	5.657	9.428	9.428
59834	Cr	UAA	0	0	0	1	0.25	1	240.95	610.812	0.394475	9.615	11.47	14.907
59834	Ru	UAA	0	0	1	1	0.5	2	1604.14	1604.14	1	11.47	10.414	7.775
59842	Br	UAA	2	2	1	1	1.5	.	.	.	.	.	.	.
59842	Cr	UAA	1	0	2	1	1	.	.	.	.	.	.	.
59856	Br	UAA	2	2	2	2	2	.	.	.	.	.	.	.
59856	Cr	UAA	2	2	2	2	2	.	.	.	.	.	.	.
59856	Ru	UAA	2	2	2	2	2	.	.	.	.	.	.	.
59864	Br	UAA	2	2	2	2	2	2	574.421	574.421	1	8.944	6.667	5.963
59864	Cr	UAA	2	2	2	2	2	.	.	.	.	.	.	.
59864	Ru	UAA	2	2	1	2	1.75	2	.	.	1	.	.	.
59872	Br	UAA	2	2	2	1	1.75	2	.	.	1	.	.	.
59872	Cr	UAA	2	1	1	2	1.5	.	.	.	.	.	.	.
59872	Ru	UAA	2	2	2	1	1.75	2	.	.	1	.	.	.
59872	Br	UAA	2	2	2	2	2	.	.	.	.	.	.	.
59880	Br	UAA	2	2	2	2	2	.	.	.	.	.	.	.
59880	Cr	UAA	2	2	1	1	1.5	.	.	.	.	.	.	.
59880	Ru	UAA	2	2	2	2	2	.	.	.	.	.	.	.
59894	Br	UAA	2	2	2	1	1.75	2	1345.85	1345.85	1	7.775	9.615	4.807
59894	Cr	UAA	2	2	1	1	1.5	2	940.345	940.345	1	.	11.34	.
59894	Ru	UAA	2	2	2	1	1.75	2	1379.16	1379.16	1	9.615	11.47	8.537
59894	Br	UAA	1	2	0	1	1	1	522.934	1254.08	0.416987	9.428	8.537	7.542
59894	Cr	UAA	1	1	1	1	1	2	622.02	622.02	1	.	13.33	.
59894	Ru	UAA	1	0	1	1	0.75	1	566.05	1300	0.435424	8.537	10.414	8.537
59944	Br	UAA	1	2	1	2	1.5	0	38.69	603.026	0.0641598	6.667	6.667	6.799
59944	Cr	UAA	1	2	1	1	1.25	.	.	.	.	.	.	.
59944	Ru	UAA	1	2	1	1	1.25	.	.	.	.	.	.	.
59952	Br	UAA	2	2	2	2	2	.	.	.	.	.	.	.
59952	Cr	UAA	2	2	2	2	2	.	.	.	.	.	.	.
59952	Ru	UAA	2	2	2	2	2	.	.	.	.	.	.	.
59959	Br	UAA	2	2	2	1	1.75	.	.	.	.	.	.	.
59959	Cr	UAA	2	2	2	2	2	.	.	.	.	.	.	.
59959	Ru	UAA	1	2	2	2	1.75	.	.	.	.	.	.	.
59965	Br	UAA	2	2	2	2	2	.	.	.	.	.	.	.
59965	Cr	UAA	2	2	2	2	2	.	.	.	.	.	.	.
59965	Ru	UAA	2	2	2	2	2	.	.	.	.	.	.	.
59965	Br	UAA	2	2	2	1	1.75	2	1156.04	1156.04	1	9.333	9.33	9.33
59965	Cr	UAA	0	2	2	2	1.5	2	542	541.99	1	12	12	10.75
59965	Ru	UAA	2	2	1	2	1.75	.	.	.	.	.	.	.
59968	Br	UAA	2	2	2	2	2	.	.	.	.	.	.	.
59968	Cr	UAA	2	1	2	2	1.75	.	.	.	.	.	.	.
59968	Ru	UAA	2	0	0	2	1	.	.	.	.	.	.	.
59977	Br	UAA	2	2	2	1	1.75	.	.	.	.	.	.	.
59977	Ru	UAA	1	2	2	2	1.75	.	.	.	.	.	.	.
59977	Cr	UAA	1	1	1	1	1	.	.	.	.	.	.	.
59979	Br	UAA	2	2	2	2	2	.	.	.	.	.	.	.
59979	Cr	UAA	1	1	2	2	1.5	.	.	.	.	.	.	.
59979	Ru	UAA	2	2	1	1	1.5	.	.	.	.	.	.	.
59986	Br	UAA	2	2	2	2	2	.	.	.	.	.	.	.
59986	Cr	UAA	2	2	1	2	1.75	.	.	.	.	.	.	.
59986	Ru	UAA	2	2	1	2	1.75	.	.	.	.	.	.	.
59989	Br	UAA	1	2	2	2	1.75	.	.	.	.	.	.	.
59989	Cr	UAA	1	1	1	1	1	.	.	.	.	.	.	.
59989	Ru	UAA	2	2	2	2	2	.	.	.	.	.	.	.
59991	Br	UAA	2	2	2	1	1.75	.	.	.	.	.	.	.
59991	Cr	UAA	2	2	2	2	2	.	.	.	.	.	.	.
59991	Ru	UAA	2	2	2	1	1.75	.	.	.	.	.	.	.
59994	Br	UAA	2	2	2	2	2	.	.	.	.	.	.	.
59994	Cr	UAA	2	2	2	2	2	.	.	.	.	.	.	.
59994	Ru	UAA	2	2	2	2	2	.	.	.	.	.	.	.
62016	Br	UAA	2	2	2	2	2	.	.	.	.	.	.	.
62016	Cr	UAA	2	2	2	2	2	.	.	.	.	.	.	.
62016	Ru	UAA	2	2	2	1	1.75	.	.	.	.	.	.	.
62016	Br	UAA	2	1	1	2	1.5	.	.	.	.	.	.	.
62021	Br	UAA	1	1	2	2	1.5	.	.	.	.	.	.	.
62021	Br	UAA	2	2	1	2	1.75	.	.	.	.	.	.	.
62021	Cr	UAA	2	2	1	2	1.75	.	.	.	.	.	.	.
62021	Ru	UAA	2	2	2	2	2	.	.	.	.	.	.	.
62021	Ru	UAA	2	2	2	2	2	.	.	.	.	.	.	.
62034	Br	UAA	2	2	2	1	1.75	.	.	.	.	.	.	.
62034	Cr	UAA	2	2	2	2	2	.	.	.	.	.	.	.
62034	Ru	UAA	2	2	2	1	1.75	.	.	.	.	.	.	.
62052	Br	UAA	2	2	2	2	2	.	.	.	.	.	.	.
62052	Cr	UAA	2	2	2	2	2	.	.	.	.	.	.	.
62052	Ru	UAA	2	2	2	1	1.75	.	.	.	.	.	.	.
62096	Br	UAA	2	2	2	2	2	.	.	.	.	.	.	.
62096	Cr	UAA	2	2	2	2	2	.	.	.	.	.	.	.
62096	Ru	UAA	1	1	2	2	1.5	.	.	.	.	.	.	.
62117	Br	UAA	2	2	2	2	2	.	.	.	.	.	.	.
62117	Cr	UAA	1	1	1	.	1	.	.	.	.	.	.	.
62117	Ru	UAA	1	0	1	0	0.5	.	.	.	.	.	.	.
62138	Br	UAA	0	0	0	1	0.25	.	.	.	.	.	.	.
62138	Cr	UAA	0	0	0	1	0.25	.	.	.	.	.	.	.
62138	Ru	UAA	1	2	1	0	1	.	.	.	.	.	.	.
62156	Br	UAA	2	2	2	1	1.75	.	.	.	.	.	.	.
62156	Cr	UAA	2	2	2	2	2	.	.	.	.	.	.	.
62156	Ru	UAA	1	1	0	1	0.75	.	.	.	.	.	.	.
62158	Br	UAA	2	2	2	2	2	.	.	.	.	.	.	.
62158	Cr	UAA	2	2	2	2	2	.	.	.	.	.	.	.
62158	Ru	UAA	0	0	2	2	1	.	.	.	.	.	.	.
62173	Br	UAA	2	2	2	1	1.75	.	.	.	.	.	.	.
62173	Cr	UAA	2	2	2	1	1.75	.	.	.	.	.	.	.
62173	Ru	UAA	2	2	2	1	1.75	.	.	.	.	.	.	.
62205	Br	UAA	2	2	2	1	1.75	.	.	.	.	.	.	.
62205	Cr	UAA	2	2	2	1	1.75	.	.	.	.	.	.	.
62205	Ru	UAA	1	0	1	2	1	.	.	.	.	.	.	.
62215	Br	UAA	2	2	1	1	1.5	.	.	.	.	.	.	.
62215	Cr	UAA	1	1	1	2	1.25	.	.	.	.	.	.	.
62215	Ru	UAA	2	2	2	1	1.75	.	.	.	.	.	.	.
62216	Br	UAA	2	2	2	2	2	.	.	.	.	.	.	.
62216	Cr	UAA	2	2	2	2	2	.	.	.	.	.	.	.
62216	Ru	UAA	2	2	2	2	2	.	.	.	.	.	.	.
62216	Cr	UAA	2	2	2	2	2	.	.	.	.	.	.	.
62222	Br	UAA	2	2	2	2	2	.	.	.	.	.	.	.
62222	Ru	UAA	2	2	2	2	2	.	.	.	.	.	.	.
62223	Br	UAA	1	0	1	2	1	.	.	.	.	.	.	.
62223	Cr	UAA	1	2	2	1	1.5	.	.	.	.	.	.	.
62223	Ru	UAA	1	1	1	1	1	.	.	.	.	.	.	.
62226	Br	UAA	2	2	2	2	2	.	.	.	.	.	.	.
62226	Cr	UAA	2	2	2	2	2	.	.	.	.	.	.	.
62226	Ru	UAA	2	2	2	2	2	.	.	.	.	.	.	.
62226	Br	UAA	2	2	2	2	2	.	.	.	.	.	.	.
62226	Cr	UAA	2	2	2	.	2	.	.	.	.	.	.	.
62226	Ru	UAA	2	2	2	2	2	.	.	.	.	.	.	.
62231	Br	UAA	2	2	2	1	1.75	.	.	.	.	.	.	.
62231	Cr	UAA	1	0	.	.	0.5	.	.	.	.	.	.	.
62231	Ru	UAA	1	2	2	0	1.25	.	.	.	.	.	.	.
62235	Br	UAA	1	2	0	1	1	.	.	.	.	.	.	.
62235	Cr	UAA	1	1	1	1	1	.	.	.	.	.	.	.
62235	Ru	UAA	1	2	0	1	1	.	.	.	.	.	.	.
62262	Br	UAA	1	1	2	2	1.5	.	.	.	.	.	.	.
62262	Cr	UAA	1	1	1	.	1	.	.	.	.	.	.	.
62262	Ru	UAA	2	2	2	1	1.75	.	.	.	.	.	.	.
62264	Br	UAA	1	2	2	1	1.5	.	.	.	.	.	.	.
62264	Cr	UAA	2	2	2	0	1.5	.	.	.	.	.	.	.
62264	Ru	UAA	1	1	2	1	1.25	.	.	.	.	.	.	.
62267	Br	UAA	0	1	1	2	1	.	.	.	.	.	.	.
62267	Cr	UAA	1	2	1	1	1.25	.	.	.	.	.	.	.
62267	Ru	UAA	1	2	1	2	1.5	.	.	.	.	.	.	.
62272	Br	UAA	2	2	2	2	2	.	.	.	.	.	.	.
62272	Ru	UAA	2	2	2	2	2	.	.	.	.	.	.	.
62272	Br	UAA	2	1	2	2	1.75	.	.	.	.	.	.	.
62272	Cr	UAA	2	2	2	1	1.75	.	.	.	.	.	.	.
62272	Ru	UAA	2	2	2	1	1.75	.	.	.	.	.	.	.
62280	Br	UAA	2	2	2	2	2	.	.	.	.	.	.	.
62280	Cr	UAA	1	1	1	2	1.25	.	.	.	.	.	.	.
62280	Ru	UAA	2	2	2	2	2	.	.	.	.	.	.	.
62286	Cr	UAA	2	2	1	2	1.75	.	.	.	.	.	.	.
62286	Br	UAA	2	2	2	1	1.75	.	.	.	.	.	.	.
62286	Ru	UAA	2	2	2	1	1.75	2	729.231	729.231	1	.	10.414	9.428
62294	Br	UAA	2	2	2	2	2	.	.	.	.	.	.	.
62294	Cr	UAA	2	2	2	2	2	.	.	.	.	.	.	.
62294	Ru	UAA	2	2	1	2	1.75	.	.	.	.	.	.	.
62295	Br	UAA	2	2	2	2	2	2	1108.4	1108.4	1	.	12.074	10.154
62295	Cr	UAA	1	2	1	1	1.25	.	.	.	.	.	.	.
62295	Ru	UAA	2	0	1	2	1.25	.	.	.	.	.	.	.
62304	Br	UAA	2	2	2	2	2	2	1210.33	1210.33	1	9.615	6.667	5.963
62304	Cr	UAA	2	2	2	1	1.75	2	545.452	545.452	1	13.4	13.33	9.428
62304	Ru	UAA	2	2	2	1	1.75	2	1899.09	1899.09	1	8.537	8.537	8.537
62304	Br	UAA	1	1	1	0	0.75	2	1050.2	1050.2	1	8	12	8.11
62304	Cr	UAA	1	1	0	2	1	1	548.056	766.896	0.714642	18.571	16.707	12.579
62304	Ru	UAA	1	2	1	1	1.25	2	1696.02	1696.02	1	9.428	9.428	11.314
62308	Br	UAA	2	1	2	1	1.5	.	.	.	.	.	.	.
62308	Cr	UAA	2	2	1	.	1.66667	.	.	.	.	.	.	.
62308	Ru	UAA	2	2	1	1	1.5	.	.	.	.	.	.	.
62310	Br	UAA	2	2	2	2	2	.	.	.	.	.	.	.
62310	Cr	UAA	2	2	2	2	2	.	.	.	.	.	.	.
62310	Ru	UAA	2	2	2	1	1.75	.	.	.	.	.	.	.
62317	Br	UAA	2	2	2	2	2	2	1393.32	1393.32	1	7.775	11.926	4.216
62317	Cr	UAA	1	2	.	.	1.5	2	612.155	612.155	1	.	12.293	.
62317	Ru	UAA	0	1	1	1	0.75	2	1882.14	1882.14	1	14.174	10.414	9.428
62317	Br	UAA	0	0	1	1	0.5	1	444.592	1260.95	0.352586	6.667	11.47	9.615
62317	Cr	UAA	0	0	0	1	0.25	2	506.652	622.414	0.814011	.	15.202	.
62317	Ru	UAA	1	1	1	0	0.75	1	724.579	1801.77	0.402149	7.775	10.75	10.75
62325	Br	UAA	2	2	2	1	1.75	2	1283.7	1283.7	1	8.537	10.414	6.667
62325	Cr	UAA	2	2	2	1	1.75	2	722.541	722.541	1	.	12.579	.
62325	Ru	UAA	2	2	2	2	2	2	990.623	990.623	1	7.775	5.657	6.799
62325	Br	UAA	2	2	1	1	1.5	2	908.748	908.748	1	7.18	8.537	4.807
62325	Cr	UAA	0	0	0	1	0.25	2	579.718	579.718	1	9.428	10.414	.
62325	Ru	UAA	1	2	2	1	1.5	2	.	.	1	6.667	4.216	5.497
62351	Br	UAA	2	2	2	2	2	.	.	.	.	.	.	.
62351	Cr	UAA	2	2	2	2	2	.	.	.	.	.	.	.
62351	Ru	UAA	2	2	2	2	2	.	.	.	.	.	.	.
62362	Cr	UAA	2	2	2	2	2	.	.	.	.	.	.	.
62362	Br	UAA	2	1	2	1	1.5	.	.	.	.	.	.	.
62362	Ru	UAA	1	1	2	0	1	.	.	.	.	.	.	.
62386	Br	UAA	2	2	2	2	2	.	.	.	.	.	.	.
62386	Cr	UAA	2	2	2	0	1.5	.	.	.	.	.	.	.
62386	Ru	UAA	2	2	2	2	2	.	.	.	.	.	.	.
62389	Br	UAA	2	2	2	2	2	.	.	.	.	.	.	.
62389	Cr	UAA	2	.	.	.	2	.	.	.	.	.	.	.
62389	Ru	UAA	2	2	2	2	2	.	.	.	.	.	.	.
62390	Br	UAA	2	2	2	2	2	.	.	.	.	.	.	.
62390	Cr	UAA	2	2	2	2	2	.	.	.	.	.	.	.
62390	Ru	UAA	2	2	2	2	2	.	.	.	.	.	.	.
62394	Br	UAA	2	2	2	2	2	2	1118.67	1118.67	1	10.75	10.75	9.428
62394	Cr	UAA	2	2	2	2	2	2	949.292	949.292	1	13.132	10.75	7.775
62394	Ru	UAA	2	2	2	2	2	2	1468.95	1468.95	1	7.542	5.963	4.807
62394	Br	UAA	1	2	1	1	1.25	2	1165.78	1165.78	1	8.537	9.615	7.542
62394	Cr	UAA	1	2	1	1	1.25	2	665.139	665.139	1	.	11.392	.
62394	Ru	UAA	1	1	1	2	1.25	2	1524.07	1524.07	1	6.667	6.667	8.537
62395	Br	UAA	1	2	2	2	1.75	.	.	.	.	.	.	.
62395	Cr	UAA	1	1	2	2	1.5	.	.	.	.	.	.	.
62395	Ru	UAA	1	1	2	2	1.5	.	.	.	.	.	.	.
62418	Br	UAA	2	2	2	2	2	.	.	.	.	.	.	.
62418	Cr	UAA	2	2	2	2	2	.	.	.	.	.	.	.
62418	Ru	UAA	1	1	1	1	1	.	.	.	.	.	.	.
62423	Br	UAA	2	2	1	1	1.5	.	.	.	.	.	.	.
62423	Cr	UAA	2	2	1	1	1.5	.	.	.	.	.	.	.
62423	Ru	UAA	2	1	1	1	1.25	.	.	.	.	.	.	.
62430	Br	UAA	2	2	2	2	2	.	.	.	.	.	.	.
62430	Cr	UAA	2	2	2	2	2	.	.	.	.	.	.	.
62430	Ru	UAA	2	2	2	1	1.75	.	.	.	.	.	.	.
62442	Br	UAA	2	2	2	2	2	2	1244.74	1244.74	1	7.18	7.18	6.667
62442	Cr	UAA	1	1	2	2	1.5	2	517.644	517.644	1	.	10.75	.
62442	Ru	UAA	1	1	2	2	1.5	2	1509.32	1509.32	1	10.414	10.414	6.667
62442	Br	UAA	2	2	2	1	1.75	2	975.6	975.6	1	10.414	10.414	10.414
62442	Cr	UAA	1	2	1	2	1.5	2	630.135	630.135	1	.	11.926	.
62442	Ru	UAA	1	2	2	1	1.5	2	1242.23	1242.23	1	10.414	10.414	8.537
62463	Br	UAA	2	2	2	1	1.75	2	1015.36	1015.36	1	10.75	11.392	7.18
62463	Cr	UAA	2	2	2	2	2	2	628.978	628.978	1	11.926	8.944	10.154
62463	Ru	UAA	1	1	2	2	1.5	2	1246.5	1514.91	0.822823	9.428	9.615	8.537
62463	Br	UAA	2	2	0	1	1.25	2	997.556	997.556	1	9.428	12.293	9.428
62463	Cr	UAA	1	0	2	1	1	2	637.915	637.915	1	13.333	11.392	10.75
62463	Ru	UAA	0	0	2	2	1	1	897.794	1930.2	0.46513	10.414	9.615	10.414
62468	Br	UAA	0	2	1	0	0.75	.	.	.	.	.	.	.
62468	Cr	UAA	0	0	0	0	0	.	.	.	.	.	.	.
62468	Ru	UAA	0	0	0	2	0.5	.	.	.	.	.	.	.
62478	Br	UAA	1	2	1	1	1.25	2	1209.04	1209.04	1	6.667	9.615	7.775
62478	Cr	UAA	1	2	0	1	1	1	172.377	411.361	0.419041	8.944	5.963	.
62478	Ru	UAA	1	1	1	1	1	2	1499.56	1499.56	1	7.775	9.615	8.537
62478	Br	UAA	1	0	1	2	1	2	648.395	648.395	1	9.707	9.707	8.944
62478	Cr	UAA	0	2	1	1	1	2	437.955	437.955	1	.	11.47	.
62527	Br	UAA	1	2	2	1	1.5	.	.	.	.	.	.	.
62527	Cr	UAA	1	1	1	2	1.25	.	.	.	.	.	.	.
62527	Ru	UAA	1	1	1	2	1.25	.	.	.	.	.	.	.
62543	Br	UAA	1	2	0	0	0.75	.	.	.	.	.	.	.
62543	Cr	UAA	1	0	1	1	0.75	.	.	.	.	.	.	.
62543	Ru	UAA	2	2	2	2	2	.	.	.	.	.	.	.
62559	Br	UAA	2	1	2	2	1.75	.	.	.	.	.	.	.
62559	Cr	UAA	1	2	1	1	1.25	.	.	.	.	.	.	.
62559	Ru	UAA	1	0	2	1	1	.	.	.	.	.	.	.
62573	Br	UAA	2	2	2	1	1.75	1	645.731	882.329	0.731848	8.944	10.75	10.75
62573	Cr	UAA	2	2	2	1	1.75	2	879.654	879.654	1	7.542	11.47	9.615
62573	Ru	UAA	1	0	1	2	1	1	768.428	1699.04	0.452271	8.537	7.775	7.775
62573	Br	UAA	1	0	2	2	1.25	2	.	.	1	8.537	7.775	.
62573	Cr	UAA	2	2	2	2	2	2	776.407	776.407	1	.	14.907	.
62573	Ru	UAA	1	1	2	.	1.33333	2	1378.49	1575.02	0.875222	.	10.414	.
62580	Br	UAA	2	2	2	1	1.75	2	1157.43	1157.43	1	9.33	8	8.11
62580	Cr	UAA	1	2	2	1	1.5	2	702.19	702.19	1	7.775	8.433	11.392
62580	Ru	UAA	2	1	1	2	1.5	2	1441.12	1441.12	1	7.542	9.615	8.537
62580	Br	UAA	1	2	2	1	1.5	2	1116.8	1215.43	0.918852	8.537	9.615	8.537
62580	Cr	UAA	1	1	1	0	0.75	0	206.581	815.247	0.253397	20.827	16.055	12.579
62580	Ru	UAA	0	1	1	1	0.75	1	468.863	1567.9	0.299039	9.615	10.414	8.537
62581	Br	UAA	0	0	1	1	0.5	2	1005.29	1005.29	1	8.537	7.542	9.428
62581	Cr	UAA	1	1	2	2	1.5	2	485.926	485.926	1	12.293	15.606	13.333
62581	Ru	UAA	0	0	1	1	0.5	1	911.139	1520.47	0.599249	6.667	10.154	8.944
62581	Br	UAA	1	0	2	1	1	2	1031.77	1031.77	1	10.75	10.75	10.414
62581	Cr	UAA	1	2	0	1	1	2	415.569	415.569	1	.	11.926	.
62581	Ru	UAA	1	1	1	2	1.25	2	2166.41	2166.41	1	10.414	11.47	9.428
62583	Br	UAA	1	2	1	1	1.25	2	1004.55	1004.55	1	11.392	10.75	9.615
62583	Cr	UAA	0	1	0	1	0.5	1	385.804	570.712	0.676005	.	13.132	.
62583	Ru	UAA	0	0	1	2	0.75	1	300.021	1076.55	0.278687	10.414	9.428	10.75
62583	Br	UAA	1	1	1	1	1	2	1277.95	1277.95	1	9.615	7.542	5.963
62583	Cr	UAA	1	1	1	1	1	2	762.517	762.517	1	.	17.333	.
62583	Ru	UAA	1	0	1	1	0.75	2	1302.17	1302.17	1	11.314	8.537	8.537
62610	Br	UAA	2	2	2	2	2	.	.	.	.	.	.	.
62647	Br	UAA	2	2	2	2	2	.	.	.	.	.	.	.
62647	Cr	UAA	2	2	2	2	2	.	.	.	.	.	.	.
62647	Ru	UAA	2	2	2	1	1.75	.	.	.	.	.	.	.
62777	Br	UAA	1	2	2	1	1.5	.	.	.	.	.	.	.
62777	Cr	UAA	1	2	2	1	1.5	.	.	.	.	.	.	.
62777	Ru	UAA	2	2	2	2	2	.	.	.	.	.	.	.
62801	Br	UAA	2	2	2	1	1.75	2	881.659	1107.51	0.796075	8	8.433	8.433
62801	Cr	UAA	0	0	1	1	0.5	1	177.889	596.495	0.298224	11.392	13.728	9.428
62801	Ru	UAA	1	1	2	1	1.25	2	1350.1	1350.1	1	7.542	6.667	6.667
62801	Br	UAA	1	2	0	1	1	2	1466.66	1466.66	1	11.926	12.579	8.944
62801	Cr	UAA	1	0	2	1	1	2	633.848	633.848	1	11.926	.	11.926
62801	Ru	UAA	1	2	2	1	1.5	2	1296.21	1570.97	0.825099	8.537	10.414	11.47
62803	Br	UAA	1	2	2	1	1.5	.	.	.	.	.	.	.
62803	Cr	UAA	0	1	0	2	0.75	.	.	.	.	.	.	.
62803	Ru	UAA	1	1	1	1	1	.	.	.	.	.	.	.
62822	Br	UAA	0	1	1	0	0.5	.	.	.	.	.	.	.
62822	Cr	UAA	1	2	0	0	0.75	.	.	.	.	.	.	.
62822	Ru	UAA	0	2	1	1	1	.	.	.	.	.	.	.
62835	Br	UAA	1	1	1	1	1	2	824.428	824.428	1	6.799	7.775	7.775
62835	Cr	UAA	0	1	1	2	1	2	805.135	805.135	1	11.926	12.579	11.392
62835	Ru	UAA	0	0	2	2	1	2	1154.07	1154.07	1	7.775	9.707	7.18
62835	Br	UAA	1	1	1	1	1	2	1118.01	1118.01	1	10.154	11.392	11.926
62835	Cr	UAA	1	1	1	0	1	1	323.8	938.864	0.344885	19.414	20.309	16.275
62835	Ru	UAA	1	1	1	1	1	1	961.11	1881.71	0.510764	12.293	12.293	10.414
62839	Br	UAA	1	2	1	1	1.25	2	783.012	783.012	1	11.314	9.428	11.314
62839	Cr	UAA	2	2	1	0	1.25	2	609.106	609.106	1	15.202	16.865	13.597
62839	Ru	UAA	1	1	2	1	1.25	2	914.247	914.247	1	8.944	8.537	10.414
62839	Br	UAA	2	2	2	2	2	2	1326.46	1326.46	1	6.667	9.428	5.657
62839	Cr	UAA	2	2	2	2	2	2	1182.79	1182.79	1	9.428	9.615	5.963
62839	Ru	UAA	2	2	2	2	2	2	1625.2	1625.2	1	8.944	10.154	8.433
62848	Br	UAA	2	2	1	1	1.5	2	843.249	843.249	1	9.428	10.414	8.537
62848	Cr	UAA	2	2	1	1	1.5	2	491.77	491.77	1	.	12.649	.
62848	Ru	UAA	2	2	2	2	2	2	1433.01	1433.01	1	9.428	8.944	8.537
62848	Br	UAA	2	2	2	2	2	2	1462.6	1462.6	1	9.615	10.75	8.537
62848	Cr	UAA	2	2	2	2	2	2	961.282	961.282	1	12.293	7.775	9.707
62848	Ru	UAA	1	1	2	2	1.5	2	.	.	1	7.775	7.18	.
62870	Br	UAA	1	0	2	1	1	.	.	.	.	.	.	.
62870	Cr	UAA	2	2	2	1	1.75	.	.	.	.	.	.	.
62870	Ru	UAA	1	0	2	1	1	.	.	.	.	.	.	.
62871	Br	UAA	1	1	1	1	1	2	957.005	957.005	1	12.649	13.132	11.926
62871	Cr	UAA	1	0	2	1	1	1	312.74	480.897	0.650326	18.135	19.821	11.392
62871	Ru	UAA	1	1	1	1	1	1	289.244	966.096	0.299395	10.414	11.314	7.775
62871	Br	UAA	1	1	1	1	1	2	873.753	873.753	1	10.414	8.537	10.414
62871	Cr	UAA	0	0	1	1	0.5	1	428.008	611.256	0.700211	14.174	15.085	10.414
62871	Ru	UAA	1	2	1	1	1.25	2	925.915	925.915	1	8.11	7.18	8.433
62873	Br	UAA	0	0	0	1	0.25	.	.	.	.	.	.	.
62873	Cr	UAA	0	0	1	1	0.5	.	.	.	.	.	.	.
62873	Ru	UAA	0	0	0	1	0.25	.	.	.	.	.	.	.
62904	Br	UAA	1	1	1	1	1	.	.	.	.	.	.	.
62904	Cr	UAA	0	0	0	2	0.5	.	.	.	.	.	.	.
62904	Ru	UAA	0	0	1	1	0.5	.	.	.	.	.	.	.
62930	Br	UAA	0	1	1	1	0.75	1	392.573	1005.51	0.390423	8	9.33	6.667
62930	Cr	UAA	0	0	1	2	0.75	1	488.57	667.714	0.731705	17.938	18.95	18.135
62930	Ru	UAA	1	2	1	1	1.25	2	1202.17	1356.31	0.886356	7.542	10.75	9.428
62930	Br	UAA	2	2	2	2	2	2	.	.	1	.	13.597	.
62930	Ru	UAA	1	0	1	0	0.5	2	1537.47	1956.59	0.785792	10.414	8.537	9.428
62989	Br	UAA	2	2	2	2	2	.	.	.	.	.	.	.
62989	Cr	UAA	2	2	2	2	2	.	.	.	.	.	.	.
62989	Ru	UAA	2	2	2	2	2	.	.	.	.	.	.	.
62996	Br	UAA	0	0	0	1	0.25	.	.	.	.	.	.	.
62996	Cr	UAA	0	0	0	2	0.5	.	.	.	.	.	.	.
62996	Ru	UAA	0	0	2	2	1	.	.	.	.	.	.	.
63041	Br	UAA	1	2	2	1	1.5	.	.	.	.	.	.	.
63041	Cr	UAA	1	1	1	0	0.75	.	.	.	.	.	.	.
63041	Ru	UAA	2	2	2	1	1.75	.	.	.	.	.	.	.
63195	Br	UAA	1	1	1	0	0.75	.	.	.	.	.	.	.
63195	Cr	UAA	0	0	0	1	0.25	.	.	.	.	.	.	.
63195	Ru	UAA	0	0	0	1	0.25	.	.	.	.	.	.	.
63254	Br	UAA	1	2	1	1	1.25	.	.	.	.	.	.	.
63254	Cr	UAA	1	0	1	1	0.75	.	.	.	.	.	.	.
63254	Ru	UAA	2	1	1	1	1.25	.	.	.	.	.	.	.
63254	Br	UAA	0	0	2	1	0.75	2	833.283	966.643	0.862038	9.707	10.995	8.433
63254	Cr	UAA	1	0	0	1	0.5	2	549.194	549.194	1	12.293	9.428	7.775
63254	Ru	UAA	0	0	1	1	0.5	.	.	.	.	.	.	.
63567	Br	UAA	0	0	1	1	0.5	.	.	.	.	.	.	.
63567	Cr	UAA	0	0	0	1	0.25	.	.	.	.	.	.	.
63567	Ru	UAA	0	0	0	2	0.5	.	.	.	.	.	.	.
64039	Cr	UAA	2	2	1	2	1.75	.	.	.	.	.	.	.
64039	Ru	UAA	2	2	1	2	1.75	.	.	.	.	.	.	.
64039	Br	UAA	1	1	0	1	0.75	.	.	.	.	.	.	.
64039	Cr	UAA	0	0	0	1	0.25	.	.	.	.	.	.	.
64039	Ru	UAA	2	1	0	1	1	.	.	.	.	.	.	.
64039	Ru	UAA	2	1	0	1	1	.	.	.	.	.	.	.
64131	Br	UAA	2	2	2	2	2	.	.	.	.	.	.	.
64131	Cr	UAA	2	2	1	0	1.25	.	.	.	.	.	.	.
64131	Ru	UAA	2	2	2	2	2	.	.	.	.	.	.	.
64302	Br	UAA	1	2	1	0	1	.	.	.	.	.	.	.
64302	Cr	UAA	0	0	1	0	0.25	.	.	.	.	.	.	.
64302	Ru	UAA	0	1	0	1	0.5	.	.	.	.	.	.	.
65123	Br	UAA	1	0	2	2	1.25	.	.	.	.	.	.	.
65123	Cr	UAA	1	2	1	0	1	.	.	.	.	.	.	.
65123	Ru	UAA	2	2	2	1	1.75	.	.	.	.	.	.	.
65224	Br	UAA	1	1	0	0	0.5	.	.	.	.	.	.	.
65224	Cr	UAA	0	0	0	1	0.25	.	.	.	.	.	.	.
65224	Ru	UAA	1	0	0	1	0.5	.	.	.	.	.	.	.
65317	Br	UAA	2	2	1	0	1.25	.	.	.	.	.	.	.
65317	Cr	UAA	1	1	2	0	1	.	.	.	.	.	.	.
65317	Ru	UAA	2	2	2	1	1.75	.	.	.	.	.	.	.
65565	Br	UAA	0	0	1	0	0.25	2	679.75	679.75	1	8.1	14.727	8
65565	Cr	UAA	0	1	2	1	1	2	489.049	567.58	0.861639	16.865	16.275	11.314
65565	Ru	UAA	1	2	2	2	1.75	.	.	.	.	.	.	.
65594	Br	UAA	1	2	1	2	1.5	2	571.862	571.862	1	10.995	13.728	13.728
65594	Cr	UAA	0	0	0	1	0.25	2	256.53	338.69	0.757418	9.615	15.085	13.33
65594	Ru	UAA	0	1	1	0	0.5	.	.	.	.	.	.	.
65714	Br	UAA	1	2	1	1	1.25	.	.	.	.	.	.	.
65714	Cr	UAA	0	1	1	2	1	.	.	.	.	.	.	.
65714	Ru	UAA	2	2	2	2	2	.	.	.	.	.	.	.
65928	Br	UAA	0	1	0	0	0.25	.	.	.	.	.	.	.
65928	Cr	UAA	0	1	0	0	0.25	.	.	.	.	.	.	.
65928	Ru	UAA	0	0	0	0	0	.	.	.	.	.	.	.
66138	Ru	UAA	1	2	0	1	1	.	.	.	.	.	.	.
66138	Br	UAA	1	1	2	1	1.25	.	.	.	.	.	.	.
66138	Cr	UAA	0	1	0	1	0.5	.	.	.	.	.	.	.
66343	Br	UAA	2	2	1	2	1.75	.	.	.	.	.	.	.
66343	Cr	UAA	1	1	2	1	1.25	.	.	.	.	.	.	.
66343	Ru	UAA	0	1	1	0	0.5	.	.	.	.	.	.	.
66435	Br	UAA	2	2	2	2	2	2	1236.51	1236.51	1	6.799	11.392	5.497
66435	Cr	UAA	2	1	1	2	1.5	2	608.964	608.964	1	15.606	16.11	.
66435	Ru	UAA	2	2	2	2	2	.	.	.	.	.	.	.
66481	Br	UAA	2	2	2	2	2	.	.	.	.	.	.	.
66481	Cr	UAA	0	2	1	1	1	.	.	.	.	.	.	.
66481	Ru	UAA	2	2	2	2	2	.	.	.	.	.	.	.
66541	Br	UAA	2	1	2	2	1.75	.	.	.	.	.	.	.
66541	Cr	UAA	1	0	1	0	0.5	.	.	.	.	.	.	.
66541	Ru	UAA	1	1	1	1	1	.	.	.	.	.	.	.
66552	Br	UAA	2	2	0	2	1.5	2	741.837	741.837	1	6.799	10.995	8.433
66552	Cr	UAA	0	1	0	2	0.75	2	585.591	585.591	1	10.995	16.11	.
66552	Ru	UAA	2	1	2	2	1.75	.	.	.	.	.	.	.
66553	Br	UAA	2	1	1	2	1.5	2	911.375	911.375	1	9.33	9.707	6.667
66553	Cr	UAA	1	1	0	1	0.75	2	490.987	490.987	1	8.537	9.615	9.615
66553	Ru	UAA	1	1	2	1	1.25	.	.	.	.	.	.	.
66605	Br	UAA	2	2	0	2	1.5	.	.	.	.	.	.	.
66605	Cr	UAA	1	0	0	1	0.5	.	.	.	.	.	.	.
66605	Ru	UAA	1	1	1	2	1.25	.	.	.	.	.	.	.
66692	Br	UAA	2	2	1	0	1.25	.	.	.	.	.	.	.
66692	Cr	UAA	0	0	0	0	0	.	.	.	.	.	.	.
66692	Ru	UAA	2	0	0	1	0.75	.	.	.	.	.	.	.
66694	Br	UAA	1	0	1	1	0.75	.	.	.	.	.	.	.
66694	Cr	UAA	1	1	1	1	1	.	.	.	.	.	.	.
66694	Ru	UAA	2	1	1	2	1.5	.	.	.	.	.	.	.
66695	Br	UAA	1	1	1	2	1.25	.	.	.	.	.	.	.
66695	Cr	UAA	1	1	1	1	1	.	.	.	.	.	.	.
66695	Ru	UAA	1	1	1	1	1	.	.	.	.	.	.	.
66732	Br	UAA	2	0	1	1	1	.	.	.	.	.	.	.
66732	Cr	UAA	0	0	0	1	0.25	.	.	.	.	.	.	.
66732	Ru	UAA	2	2	2	1	1.75	.	.	.	.	.	.	.
66745	Br	UAA	2	1	2	1	1.5	.	.	.	.	.	.	.
66745	Cr	UAA	2	1	2	1	1.5	.	.	.	.	.	.	.
66745	Ru	UAA	0	1	2	0	0.75	.	.	.	.	.	.	.
66747	Br	UAA	1	0	0	1	0.5	.	.	.	.	.	.	.
66747	Cr	UAA	0	0	1	1	0.5	.	.	.	.	.	.	.
66747	Ru	UAA	0	0	1	0	0.25	.	.	.	.	.	.	.
66750	Br	UAA	2	1	2	2	1.75	.	.	.	.	.	.	.
66750	Cr	UAA	0	0	1	2	0.75	.	.	.	.	.	.	.
66750	Ru	UAA	1	1	1	1	1	.	.	.	.	.	.	.
66759	Br	UAA	2	1	1	1	1.25	.	.	.	.	.	.	.
66759	Cr	UAA	0	0	1	2	0.75	.	.	.	.	.	.	.
66759	Ru	UAA	1	1	1	1	1	.	.	.	.	.	.	.
66762	Br	UAA	2	1	1	2	1.5	.	.	.	.	.	.	.
66762	Cr	UAA	1	2	1	2	1.5	.	.	.	.	.	.	.
66762	Ru	UAA	1	1	1	2	1.25	.	.	.	.	.	.	.
66764	Br	UAA	1	1	2	2	1.5	.	.	.	.	.	.	.
66764	Cr	UAA	1	1	1	0	0.75	.	.	.	.	.	.	.
66764	Ru	UAA	1	1	2	2	1.5	.	.	.	.	.	.	.
66765	Br	UAA	2	1	0	1	1	.	.	.	.	.	.	.
66765	Cr	UAA	2	2	2	1	1.75	.	.	.	.	.	.	.
66765	Ru	UAA	1	1	2	2	1.5	.	.	.	.	.	.	.
66766	Br	UAA	1	2	1	1	1.25	.	.	.	.	.	.	.
66766	Cr	UAA	0	1	0	2	0.75	.	.	.	.	.	.	.
66766	Ru	UAA	0	0	1	2	0.75	.	.	.	.	.	.	.
66767	Br	UAA	2	0	0	0	0.5	.	.	.	.	.	.	.
66767	Cr	UAA	0	0	0	1	0.25	.	.	.	.	.	.	.
66767	Ru	UAA	0	0	1	1	0.5	.	.	.	.	.	.	.
66768	Br	UAA	1	2	2	2	1.75	.	.	.	.	.	.	.
66768	Cr	UAA	1	0	1	1	0.75	.	.	.	.	.	.	.
66768	Ru	UAA	1	1	1	2	1.25	.	.	.	.	.	.	.
66776	Br	UAA	0	1	1	0	0.5	.	.	.	.	.	.	.
66776	Cr	UAA	0	2	1	1	1	.	.	.	.	.	.	.
66776	Ru	UAA	2	1	1	0	1	.	.	.	.	.	.	.
66780	Br	UAA	2	1	1	0	1	.	.	.	.	.	.	.
66780	Cr	UAA	2	0	0	1	0.75	.	.	.	.	.	.	.
66780	Ru	UAA	1	0	0	1	0.5	.	.	.	.	.	.	.
66781	Br	UAA	2	2	1	1	1.5	.	.	.	.	.	.	.
66781	Cr	UAA	0	0	0	2	0.5	.	.	.	.	.	.	.
66781	Ru	UAA	2	2	2	2	2	.	.	.	.	.	.	.
66786	Br	UAA	0	1	1	2	1	.	.	.	.	.	.	.
66786	Cr	UAA	0	0	0	1	0.25	.	.	.	.	.	.	.
66786	Ru	UAA	1	1	1	2	1.25	.	.	.	.	.	.	.
66801	Br	UAA	1	0	1	1	0.75	.	.	.	.	.	.	.
66801	Cr	UAA	0	0	0	1	0.25	.	.	.	.	.	.	.
66801	Ru	UAA	1	1	1	2	1.25	.	.	.	.	.	.	.
66810	Br	UAA	1	1	1	1	1	.	.	.	.	.	.	.
66810	Cr	UAA	0	0	1	1	0.5	.	.	.	.	.	.	.
66810	Ru	UAA	1	1	1	1	1	.	.	.	.	.	.	.
66811	Br	UAA	0	1	1	1	0.75	.	.	.	.	.	.	.
66811	Cr	UAA	0	0	0	1	0.25	.	.	.	.	.	.	.
66811	Ru	UAA	1	1	1	1	1	.	.	.	.	.	.	.
66812	Br	UAA	2	1	1	1	1.25	.	.	.	.	.	.	.
66812	Cr	UAA	0	1	1	1	0.75	.	.	.	.	.	.	.
66812	Ru	UAA	1	1	1	2	1.25	.	.	.	.	.	.	.
66814	Br	UAA	2	1	1	1	1.25	.	.	.	.	.	.	.
66814	Cr	UAA	1	1	0	0	0.5	.	.	.	.	.	.	.
66814	Ru	UAA	1	0	1	1	0.75	.	.	.	.	.	.	.
66819	Br	UAA	1	2	2	1	1.5	.	.	.	.	.	.	.
66819	Cr	UAA	2	0	0	1	0.75	.	.	.	.	.	.	.
66819	Ru	UAA	0	1	1	2	1	.	.	.	.	.	.	.
66820	Br	UAA	0	0	0	1	0.25	.	.	.	.	.	.	.
66820	Cr	UAA	0	0	0	1	0.25	.	.	.	.	.	.	.
66820	Ru	UAA	0	0	0	1	0.25	.	.	.	.	.	.	.
66823	Br	UAA	1	1	1	2	1.25	.	.	.	.	.	.	.
66823	Cr	UAA	1	1	1	1	1	.	.	.	.	.	.	.
66823	Ru	UAA	2	1	2	1	1.5	.	.	.	.	.	.	.
66824	Br	UAA	0	0	0	1	0.25	.	.	.	.	.	.	.
66824	Cr	UAA	1	0	0	0	0.25	.	.	.	.	.	.	.
66824	Ru	UAA	0	0	0	1	0.25	.	.	.	.	.	.	.
66826	Br	UAA	1	0	1	1	0.75	.	.	.	.	.	.	.
66826	Cr	UAA	1	1	1	0	0.75	.	.	.	.	.	.	.
66826	Ru	UAA	2	2	1	1	1.5	.	.	.	.	.	.	.
66828	Br	UAA	2	1	0	1	1	.	.	.	.	.	.	.
66828	Cr	UAA	1	1	0	1	0.75	.	.	.	.	.	.	.
66828	Ru	UAA	2	1	1	1	1.25	.	.	.	.	.	.	.
66830	Br	UAA	2	1	.	.	1.5	.	.	.	.	.	.	.
66830	Cr	UAA	0	1	1	0	0.5	.	.	.	.	.	.	.
66830	Ru	UAA	0	1	1	2	1	.	.	.	.	.	.	.
66922	Br	UAA	1	1	0	1	0.75	.	.	.	.	.	.	.
66922	Cr	UAA	2	2	1	1	1.5	.	.	.	.	.	.	.
66922	Ru	UAA	1	1	0	1	0.75	.	.	.	.	.	.	.
66926	Br	UAA	1	1	0	1	0.75	.	.	.	.	.	.	.
66926	Cr	UAA	0	0	1	1	0.5	.	.	.	.	.	.	.
66926	Ru	UAA	2	2	2	1	1.75	.	.	.	.	.	.	.
66928	Br	UAA	1	0	0	1	0.5	.	.	.	.	.	.	.
66928	Cr	UAA	0	0	0	1	0.25	.	.	.	.	.	.	.
66928	Ru	UAA	1	1	2	1	1.25	.	.	.	.	.	.	.
69011	Br	UAA	0	1	1	1	0.75	0	0	791.96	0	10.75	10.154	11.926
69011	Cr	UAA	0	0	0	1	0.25	0	94.366	381.16	0.247576	11.47	11.47	10.414
69011	Ru	UAA	1	1	1	1	1	0	0	740.09	0	9.33	8	6.799
69011	Br	UAA	2	2	2	.	2	2	1405.94	1405.94	1	9.615	8.537	5.963
69011	Cr	UAA	1	1	0	1	0.75	1	372.19	561.2	0.663204	10.995	12.579	.
69011	Ru	UAA	1	1	1	.	1	1	723.97	1171.1	0.618197	10.414	8.537	9.428
69017	Br	UAA	1	1	1	2	1.25	.	.	.	.	.	.	.
69017	Cr	UAA	0	1	1	2	1	.	.	.	.	.	.	.
69017	Ru	UAA	1	1	1	1	1	.	.	.	.	.	.	.
69044	Br	UAA	2	2	1	0	1.25	.	.	.	.	.	.	.
69044	Cr	UAA	1	0	0	0	0.25	.	.	.	.	.	.	.
69044	Ru	UAA	1	1	2	2	1.5	.	.	.	.	.	.	.
69059	Br	UAA	2	2	2	2	2	.	.	.	.	.	.	.
69059	Ru	UAA	2	2	2	2	2	.	.	.	.	.	.	.
69059	Cr	UAA	2	2	1	1	1.5	.	.	.	.	.	.	.
69063	Br	UAA	2	2	2	2	2	.	.	.	.	.	.	.
69063	Cr	UAA	2	2	1	1	1.5	.	.	.	.	.	.	.
69063	Ru	UAA	2	2	2	2	2	.	.	.	.	.	.	.
69064	Br	UAA	2	2	2	1	1.75	.	.	.	.	.	.	.
69064	Cr	UAA	2	1	1	1	1.25	.	.	.	.	.	.	.
69064	Ru	UAA	2	2	1	1	1.5	.	.	.	.	.	.	.
69074	Br	UAA	2	2	2	2	2	.	.	.	.	.	.	.
69074	Cr	UAA	2	2	2	1	1.75	.	.	.	.	.	.	.
69074	Ru	UAA	2	2	2	2	2	.	.	.	.	.	.	.
69077	Br	UAA	2	2	2	2	2	.	.	.	.	.	.	.
69077	Cr	UAA	2	2	2	1	1.75	.	.	.	.	.	.	.
69077	Ru	UAA	2	2	2	2	2	.	.	.	.	.	.	.
69121	Br	UAA	1	1	2	2	1.5	.	.	.	.	.	.	.
69121	Cr	UAA	1	1	1	1	1	.	.	.	.	.	.	.
69121	Ru	UAA	1	1	2	1	1.25	.	.	.	.	.	.	.
69122	Br	UAA	2	2	2	2	2	.	.	.	.	.	.	.
69122	Cr	UAA	2	2	2	1	1.75	.	.	.	.	.	.	.
69122	Ru	UAA	2	2	1	1	1.5	.	.	.	.	.	.	.
69123	Br	UAA	2	2	2	2	2	.	.	.	.	.	.	.
69123	Cr	UAA	2	2	2	2	2	.	.	.	.	.	.	.
69123	Ru	UAA	1	2	2	2	1.75	.	.	.	.	.	.	.
69123	Cr	UAA	0	0	0	1	0.25	1	454.997	798.377	0.569902	.	7.542	7.542
69153	Br	UAA	2	1	1	1	1.25	.	.	.	.	.	.	.
69153	Cr	UAA	1	1	1	2	1.25	.	.	.	.	.	.	.
69153	Ru	UAA	2	2	2	2	2	.	.	.	.	.	.	.
69158	Br	UAA	0	1	1	2	1	.	.	.	.	.	.	.
69158	Cr	UAA	0	1	1	1	0.75	.	.	.	.	.	.	.
69158	Ru	UAA	0	0	1	1	0.5	.	.	.	.	.	.	.
69163	Br	UAA	2	2	2	1	1.75	.	.	.	.	.	.	.
69163	Cr	UAA	1	1	1	2	1.25	.	.	.	.	.	.	.
69163	Ru	UAA	2	2	2	1	1.75	.	.	.	.	.	.	.
69165	Br	UAA	1	1	1	2	1.25	.	.	.	.	.	.	.
69165	Cr	UAA	0	0	2	1	0.75	.	.	.	.	.	.	.
69165	Ru	UAA	1	2	1	1	1.25	.	.	.	.	.	.	.
69168	Br	UAA	2	2	2	2	2	.	.	.	.	.	.	.
69168	Cr	UAA	2	2	2	2	2	.	.	.	.	.	.	.
69168	Ru	UAA	2	2	2	2	2	.	.	.	.	.	.	.
69187	Br	UAA	2	2	2	2	2	.	.	.	.	.	.	.
69187	Cr	UAA	2	2	2	2	2	.	.	.	.	.	.	.
69187	Ru	UAA	2	2	2	2	2	.	.	.	.	.	.	.
69202	Br	UAA	2	2	2	2	2	.	.	.	.	.	.	.
69202	Cr	UAA	2	2	2	.	2	.	.	.	.	.	.	.
69202	Ru	UAA	2	2	2	2	2	.	.	.	.	.	.	.
69202	Cr	UAA	0	1	1	1	0.75	0	0	455.122	0	.	.	.
69240	Br	UAA	2	2	2	2	2	.	.	.	.	.	.	.
69240	Cr	UAA	2	2	2	2	2	.	.	.	.	.	.	.
69240	Ru	UAA	2	2	2	2	2	.	.	.	.	.	.	.
69267	Br	UAA	2	2	2	2	2	.	.	.	.	.	.	.
69267	Cr	UAA	2	2	2	2	2	.	.	.	.	.	.	.
69267	Ru	UAA	2	2	2	2	2	.	.	.	.	.	.	.
69281	Br	UAA	2	2	2	2	2	.	.	.	.	.	.	.
69281	Cr	UAA	2	2	2	2	2	.	.	.	.	.	.	.
69281	Ru	UAA	2	2	2	2	2	.	.	.	.	.	.	.
69292	Br	UAA	2	2	2	1	1.75	.	.	.	.	.	.	.
69292	Cr	UAA	2	2	2	1	1.75	.	.	.	.	.	.	.
69292	Ru	UAA	2	2	2	1	1.75	.	.	.	.	.	.	.
69293	Br	UAA	2	2	1	1	1.5	.	.	.	.	.	.	.
69293	Cr	UAA	1	2	2	1	1.5	.	.	.	.	.	.	.
69293	Ru	UAA	0	1	2	2	1.25	.	.	.	.	.	.	.
69310	Br	UAA	2	2	1	1	1.5	.	.	.	.	.	.	.
69310	Cr	UAA	1	1	2	1	1.25	.	.	.	.	.	.	.
69310	Ru	UAA	2	2	2	2	2	.	.	.	.	.	.	.
69310	Br	UAA	2	1	0	1	1	1	319.655	791.027	0.404101	7.775	6.799	7.775
69310	Br	UAA	2	1	0	1	1	.	.	.	.	.	.	.
69310	Cr	UAA	0	0	0	2	0.5	2	674.91	674.91	1	.	.	.
69320	Br	UAA	2	2	2	1	1.75	.	.	.	.	.	.	.
69320	Cr	UAA	2	2	2	2	2	.	.	.	.	.	.	.
69320	Ru	UAA	1	2	1	2	1.5	.	.	.	.	.	.	.
69371	Cr	UAA	2	1	1	1	1.25	.	.	.	.	.	.	.
69371	Ru	UAA	1	1	2	2	1.5	.	.	.	.	.	.	.
69371	Br	UAA	0	0	1	1	0.5	.	.	.	.	.	.	.
69385	Br	UAA	2	2	2	2	2	.	.	.	.	.	.	.
69385	Cr	UAA	2	2	2	2	2	.	.	.	.	.	.	.
69385	Ru	UAA	1	2	2	2	1.75	.	.	.	.	.	.	.
69390	Br	UAA	2	2	2	2	2	.	.	.	.	.	.	.
69390	Cr	UAA	2	2	2	2	2	.	.	.	.	.	.	.
69390	Ru	UAA	2	2	2	2	2	.	.	.	.	.	.	.
69398	Br	UAA	2	2	1	1	1.5	.	.	.	.	.	.	.
69398	Cr	UAA	1	1	1	2	1.25	.	.	.	.	.	.	.
69398	Ru	UAA	2	1	1	1	1.25	.	.	.	.	.	.	.
69410	Br	UAA	1	1	2	1	1.25	.	.	.	.	.	.	.
69410	Cr	UAA	2	1	1	2	1.5	.	.	.	.	.	.	.
69410	Ru	UAA	1	1	1	1	1	.	.	.	.	.	.	.
69420	Br	UAA	2	2	2	2	2	.	.	.	.	.	.	.
69420	Cr	UAA	2	2	2	2	2	.	.	.	.	.	.	.
69420	Ru	UAA	2	2	2	2	2	.	.	.	.	.	.	.
69441	Br	UAA	2	2	2	2	2	.	.	.	.	.	.	.
69441	Cr	UAA	2	2	2	2	2	.	.	.	.	.	.	.
69441	Ru	UAA	1	2	2	2	1.75	.	.	.	.	.	.	.
69453	Br	UAA	2	2	2	1	1.75	.	.	.	.	.	.	.
69453	Cr	UAA	0	0	1	1	0.5	.	.	.	.	.	.	.
69453	Ru	UAA	0	1	1	1	0.75	.	.	.	.	.	.	.
69471	Br	UAA	2	2	2	2	2	.	.	.	.	.	.	.
69471	Cr	UAA	2	2	2	2	2	.	.	.	.	.	.	.
69471	Ru	UAA	1	2	2	2	1.75	.	.	.	.	.	.	.
69482	Br	UAA	2	2	2	2	2	.	.	.	.	.	.	.
69482	Cr	UAA	2	2	2	2	2	.	.	.	.	.	.	.
69482	Ru	UAA	2	2	2	2	2	.	.	.	.	.	.	.
69493	Br	UAA	0	0	2	2	1	.	.	.	.	.	.	.
69493	Cr	UAA	1	1	1	1	1	.	.	.	.	.	.	.
69493	Ru	UAA	2	2	2	2	2	.	.	.	.	.	.	.
69500	Br	UAA	2	2	2	2	2	.	.	.	.	.	.	.
69500	Cr	UAA	2	2	2	2	2	.	.	.	.	.	.	.
69500	Ru	UAA	2	2	2	2	2	.	.	.	.	.	.	.
69515	Br	UAA	2	2	2	2	2	.	.	.	.	.	.	.
69515	Cr	UAA	2	2	2	2	2	.	.	.	.	.	.	.
69515	Ru	UAA	2	2	2	2	2	.	.	.	.	.	.	.
69524	Br	UAA	2	2	2	2	2	.	.	.	.	.	.	.
69524	Br	UAA	1	1	1	0	0.75	.	.	.	.	.	.	.
69524	Cr	UAA	2	1	1	0	1	.	.	.	.	.	.	.
69524	Ru	UAA	1	1	1	0	0.75	.	.	.	.	.	.	.
69541	Br	UAA	1	1	1	2	1.25	.	.	.	.	.	.	.
69541	Cr	UAA	1	1	1	2	1.25	.	.	.	.	.	.	.
69541	Ru	UAA	1	1	2	2	1.5	.	.	.	.	.	.	.
69542	Br	UAA	2	2	2	2	2	.	.	.	.	.	.	.
69542	Ru	UAA	2	2	2	2	2	.	.	.	.	.	.	.
69543	Br	UAA	2	2	.	.	2	.	.	.	.	.	.	.
69543	Ru	UAA	2	2	2	2	2	.	.	.	.	.	.	.
69544	Br	UAA	2	2	2	1	1.75	.	.	.	.	.	.	.
69544	Cr	UAA	2	2	2	2	2	.	.	.	.	.	.	.
69544	Ru	UAA	1	2	2	1	1.5	.	.	.	.	.	.	.
69558	Br	UAA	2	2	2	2	2	.	.	.	.	.	.	.
69558	Cr	UAA	2	2	2	2	2	.	.	.	.	.	.	.
69558	Ru	UAA	2	2	2	2	2	.	.	.	.	.	.	.
69566	Br	UAA	1	2	2	1	1.5	.	.	.	.	.	.	.
69566	Cr	UAA	0	2	2	1	1.25	.	.	.	.	.	.	.
69566	Ru	UAA	1	2	2	1	1.5	.	.	.	.	.	.	.
69583	Br	UAA	1	2	2	2	1.75	.	.	.	.	.	.	.
69583	Cr	UAA	1	2	2	2	1.75	.	.	.	.	.	.	.
69583	Ru	UAA	2	2	2	2	2	.	.	.	.	.	.	.
69585	Br	UAA	2	2	2	2	2	.	.	.	.	.	.	.
69585	Cr	UAA	2	2	2	1	1.75	.	.	.	.	.	.	.
69585	Ru	UAA	2	2	.	.	2	.	.	.	.	.	.	.
69593	Br	UAA	2	2	2	2	2	.	.	.	.	.	.	.
69593	Cr	UAA	2	2	2	2	2	.	.	.	.	.	.	.
69593	Ru	UAA	2	2	2	2	2	.	.	.	.	.	.	.
69595	Br	UAA	2	2	1	0	1.25	.	.	.	.	.	.	.
69595	Cr	UAA	1	2	0	1	1	.	.	.	.	.	.	.
69595	Ru	UAA	2	2	2	1	1.75	.	.	.	.	.	.	.
69608	Br	UAA	2	2	2	2	2	.	.	.	.	.	.	.
69608	Cr	UAA	2	2	2	2	2	.	.	.	.	.	.	.
69608	Ru	UAA	2	2	2	1	1.75	.	.	.	.	.	.	.
69645	Br	UAA	2	2	2	2	2	.	.	.	.	.	.	.
69645	Cr	UAA	2	2	2	2	2	.	.	.	.	.	.	.
69645	Ru	UAA	2	2	2	2	2	.	.	.	.	.	.	.
69654	Br	UAA	2	2	2	2	2	.	.	.	.	.	.	.
69654	Cr	UAA	2	2	2	1	1.75	.	.	.	.	.	.	.
69654	Ru	UAA	2	2	2	2	2	.	.	.	.	.	.	.
69733	Br	UAA	2	2	2	1	1.75	.	.	.	.	.	.	.
69733	Cr	UAA	2	2	2	1	1.75	.	.	.	.	.	.	.
69733	Ru	UAA	2	2	2	1	1.75	.	.	.	.	.	.	.
69736	Br	UAA	2	2	2	2	2	.	.	.	.	.	.	.
69736	Cr	UAA	2	2	2	2	2	.	.	.	.	.	.	.
69736	Ru	UAA	2	1	.	.	1.5	.	.	.	.	.	.	.
77016	Br	UAA	2	2	1	1	1.5	.	.	.	.	.	.	.
77016	Cr	UAA	1	1	1	1	1	.	.	.	.	.	.	.
77016	Ru	UAA	1	2	2	2	1.75	.	.	.	.	.	.	.
77024	Br	UAA	1	2	2	1	1.5	.	.	.	.	.	.	.
77024	Cr	UAA	2	2	2	1	1.75	.	.	.	.	.	.	.
77024	Ru	UAA	1	2	1	1	1.25	.	.	.	.	.	.	.
77031	Br	UAA	2	2	2	1	1.75	.	.	.	.	.	.	.
77031	Cr	UAA	2	2	2	1	1.75	.	.	.	.	.	.	.
77031	Ru	UAA	1	2	2	2	1.75	.	.	.	.	.	.	.
77040	Br	UAA	2	2	2	2	2	.	.	.	.	.	.	.
77040	Cr	UAA	1	1	2	2	1.5	.	.	.	.	.	.	.
77040	Ru	UAA	1	1	2	2	1.5	.	.	.	.	.	.	.
77072	Br	UAA	2	2	2	2	2	.	.	.	.	.	.	.
77072	Cr	UAA	2	2	1	1	1.5	.	.	.	.	.	.	.
77072	Ru	UAA	2	1	1	1	1.25	.	.	.	.	.	.	.
77095	Br	UAA	2	2	2	2	2	.	.	.	.	.	.	.
77095	Cr	UAA	2	2	1	1	1.5	.	.	.	.	.	.	.
77095	Ru	UAA	2	2	2	2	2	.	.	.	.	.	.	.
77113	Br	UAA	2	2	1	2	1.75	2	1289.9	1289.9	1	9.615	10.414	5.963
77113	Cr	UAA	2	2	2	2	2	2	294.884	294.884	1	9.33	9.707	8.944
77113	Ru	UAA	2	2	2	2	2	2	872.99	872.99	1	10.414	10.414	6.667
77113	Br	UAA	2	2	1	1	1.5	1	440.825	894.928	0.492582	7.542	8.944	10.414
77113	Cr	UAA	2	2	1	1	1.5	2	268.715	268.715	1	.	.	.
77113	Ru	UAA	2	2	1	2	1.75	1	508.366	1672.21	0.304008	9.428	11.314	8.537
77122	Br	UAA	2	2	2	2	2	.	.	.	.	.	.	.
77122	Cr	UAA	2	1	1	1	1.25	.	.	.	.	.	.	.
77122	Ru	UAA	2	2	1	1	1.5	.	.	.	.	.	.	.
77124	Br	UAA	1	1	2	2	1.5	2	892.255	1123.33	0.794293	14.667	18.856	17.789
77124	Cr	UAA	2	2	0	1	1.25	2	823.091	950.668	0.865803	10.75	20.396	18.135
77124	Ru	UAA	2	2	0	1	1.25	.	.	.	.	.	.	.
77125	Br	UAA	2	2	2	1	1.75	2	1159.48	1159.48	1	8.433	8.944	7.18
77125	Cr	UAA	0	1	1	2	1	2	602	732.487	0.821858	.	13.4	.
77125	Ru	UAA	1	1	2	0	1	1	1060	1406.41	0.753693	8.537	12.579	8.537
77125	Br	UAA	2	2	1	1	1.5	2	1001.14	1001.14	1	8.11	12.649	12.293
77125	Cr	UAA	2	2	2	1	1.75	2	982.073	982.073	1	10.75	10.75	5.497
77125	Ru	UAA	2	2	1	1	1.5	2	1639.97	1639.97	1	11.47	11.926	11.392
77127	Br	UAA	2	2	2	1	1.75	.	.	.	.	.	.	.
77127	Cr	UAA	2	2	2	1	1.75	.	.	.	.	.	.	.
77127	Ru	UAA	2	2	2	2	2	.	.	.	.	.	.	.
77130	Br	UAA	2	2	2	2	2	.	.	.	.	.	.	.
77130	Cr	UAA	2	2	1	.	1.66667	.	.	.	.	.	.	.
77130	Ru	UAA	2	2	2	1	1.75	.	.	.	.	.	.	.
77136	Br	UAA	2	2	1	1	1.5	2	743.001	743.001	1	10.154	10.75	8.537
77136	Cr	UAA	2	2	2	1	1.75	2	620.786	620.786	1	.	.	.
77136	Ru	UAA	2	2	1	1	1.5	2	1005.26	1329.11	0.756336	11.47	11.47	11.314
77136	Br	UAA	1	2	1	1	1.25	2	858.981	858.981	1	11.392	13.199	15.49
77136	Cr	UAA	2	2	2	2	2	2	499.219	499.219	1	.	.	.
77136	Ru	UAA	1	1	1	1	1	1	1099.12	1483.54	0.740876	8.537	7.542	7.775
77155	Br	UAA	2	2	2	2	2	.	.	.	.	.	.	.
77155	Cr	UAA	1	1	1	.	1	.	.	.	.	.	.	.
77155	Ru	UAA	1	1	2	2	1.5	.	.	.	.	.	.	.
77156	Br	UAA	1	1	2	2	1.5	2	1096.77	1096.77	1	7.775	10.154	10.75
77156	Cr	UAA	2	2	2	2	2	.	.	.	.	.	.	.
77156	Ru	UAA	1	1	1	2	1.25	.	.	.	.	.	.	.
77157	Br	UAA	2	2	1	1	1.5	.	.	.	.	.	.	.
77157	Cr	UAA	2	2	1	1	1.5	.	.	.	.	.	.	.
77157	Ru	UAA	2	2	2	2	2	.	.	.	.	.	.	.
77157	Br	UAA	1	1	1	1	1	2	855.081	959.115	0.891531	.	.	.
77157	Cr	UAA	1	1	0	0	0.5	1	240.304	534.273	0.449778	.	.	.
77157	Ru	UAA	1	1	1	1	1	1	742.103	1112.16	0.667264	.	.	.
77160	Br	UAA	0	1	1	2	1	.	.	.	.	.	.	.
77160	Cr	UAA	0	1	1	.	0.666667	.	.	.	.	.	.	.
77160	Ru	UAA	1	1	1	1	1	.	.	.	.	.	.	.
77162	Br	UAA	2	2	2	1	1.75	2	827.055	827.055	1	5.33	6.667	10.667
77162	Cr	UAA	2	2	0	0	1	0	0	434.601	0	6.67	12.074	15.202
77162	Ru	UAA	2	2	1	1	1.5	.	.	.	.	.	.	.
77164	Br	UAA	2	2	2	2	2	.	.	.	.	.	.	.
77164	Cr	UAA	2	2	2	2	2	.	.	.	.	.	.	.
77164	Ru	UAA	2	2	2	1	1.75	.	.	.	.	.	.	.
77167	Br	UAA	2	2	2	1	1.75	2	886.905	886.905	1	8.11	10.75	10.75
77167	Cr	UAA	2	1	1	1	1.25	2	767.458	767.458	1	5.33	8	9.33
77167	Ru	UAA	2	1	1	1	1.25	.	.	.	.	.	.	.
77169	Br	UAA	2	2	2	1	1.75	.	.	.	.	.	.	.
77169	Cr	UAA	2	1	1	1	1.25	.	.	.	.	.	.	.
77169	Ru	UAA	1	1	1	2	1.25	.	.	.	.	.	.	.
77180	Br	UAA	0	1	1	1	0.75	2	899.116	899.116	1	16.055	10.75	7.775
77180	Cr	UAA	2	0	1	1	1	1	260.22	573.268	0.453924	15.202	17.537	12.649
77180	Ru	UAA	1	1	2	0	1	.	.	.	.	.	.	.
77185	Br	UAA	1	2	1	1	1.25	2	724.172	724.172	1	8.433	9.33	10.667
77185	Cr	UAA	1	1	1	1	1	2	612.991	612.991	1	8.944	13.728	11.392
77185	Ru	UAA	2	2	1	1	1.5	.	.	.	.	.	.	.
77186	Br	UAA	1	1	1	2	1.25	2	725.614	725.614	1	.	.	.
77186	Cr	UAA	0	0	1	.	0.333333	.	.	.	.	.	.	.
77186	Ru	UAA	2	1	1	1	1.25	.	.	.	.	.	.	.
77188	Br	UAA	1	1	1	1	1	2	840.362	840.362	1	6.667	10.75	5.963
77188	Cr	UAA	2	2	1	1	1.5	.	.	.	.	.	.	.
77188	Ru	UAA	1	1	1	1	1	.	.	.	.	.	.	.
77190	Br	UAA	2	0	0	1	0.75	.	.	.	.	.	.	.
77190	Cr	UAA	0	0	0	1	0.25	.	.	.	.	.	.	.
77190	Ru	UAA	0	0	1	1	0.5	.	.	.	.	.	.	.
77195	Br	UAA	1	1	1	1	1	2	1118.05	1118.05	1	10.75	10.154	11.392
77195	Cr	UAA	.	.	.	.	1	1	396.841	572.078	0.693683	25.647	20.309	18.135
77195	Ru	UAA	1	1	2	1	1.25	.	.	.	.	.	.	.
77197	Br	UAA	0	1	1	2	1	2	1013.59	1013.59	1	.	.	.
77197	Cr	UAA	0	0	2	2	1	0	0	658.486	0	.	.	.
77197	Ru	UAA	1	1	2	1	1.25	.	.	.	.	.	.	.
77198	Br	UAA	1	1	1	1	1	2	1010.96	1010.96	1	8.433	10.75	12.074
77198	Cr	UAA	1	1	1	0	0.75	1	287.617	740.819	0.388242	14.36	17.33	12.579
77198	Ru	UAA	2	1	1	1	1.25	.	.	.	.	.	.	.
77200	Br	UAA	2	2	1	1	1.5	.	.	.	.	.	.	.
77200	Cr	UAA	1	1	2	2	1.5	.	.	.	.	.	.	.
77200	Ru	UAA	1	1	1	1	1	.	.	.	.	.	.	.
78032	Br	UAA	2	2	1	1	1.5	.	.	.	.	.	.	.
78032	Cr	UAA	2	2	1	1	1.5	.	.	.	.	.	.	.
78032	Ru	UAA	0	1	1	0	0.5	.	.	.	.	.	.	.
78036	Br	UAA	2	1	0	1	1	.	.	.	.	.	.	.
78036	Cr	UAA	0	0	1	1	0.5	.	.	.	.	.	.	.
78036	Ru	UAA	1	1	0	1	0.75	.	.	.	.	.	.	.
78051	Br	UAA	2	2	1	1	1.5	.	.	.	.	.	.	.
78051	Cr	UAA	0	1	2	1	1	.	.	.	.	.	.	.
78051	Ru	UAA	2	1	1	1	1.25	.	.	.	.	.	.	.
78053	Br	UAA	1	1	0	0	0.5	.	.	.	.	.	.	.
78053	Cr	UAA	2	2	2	1	1.75	.	.	.	.	.	.	.
78053	Ru	UAA	0	0	1	1	0.5	.	.	.	.	.	.	.
78056	Br	UAA	1	2	2	1	1.5	.	.	.	.	.	.	.
78056	Cr	UAA	2	2	2	1	1.75	.	.	.	.	.	.	.
78056	Ru	UAA	2	2	2	1	1.75	.	.	.	.	.	.	.
78065	Br	UAA	2	2	2	2	2	.	.	.	.	.	.	.
78065	Cr	UAA	1	0	2	1	1	.	.	.	.	.	.	.
78065	Ru	UAA	2	2	2	1	1.75	.	.	.	.	.	.	.
78083	Br	UAA	2	2	2	1	1.75	.	.	.	.	.	.	.
78083	Cr	UAA	2	2	1	1	1.5	.	.	.	.	.	.	.
78083	Ru	UAA	2	2	1	1	1.5	.	.	.	.	.	.	.
78092	Br	UAA	1	1	1	2	1.25	.	.	.	.	.	.	.
78092	Cr	UAA	1	2	2	2	1.75	.	.	.	.	.	.	.
78092	Ru	UAA	1	1	2	2	1.5	.	.	.	.	.	.	.
78811	Br	UAA	2	2	2	1	1.75	.	.	.	.	.	.	.
78811	Cr	UAA	2	2	2	2	2	.	.	.	.	.	.	.
78811	Ru	UAA	2	2	2	1	1.75	.	.	.	.	.	.	.
78814	Br	UAA	2	2	2	2	2	.	.	.	.	.	.	.
78814	Cr	UAA	2	2	2	1	1.75	.	.	.	.	.	.	.
78814	Ru	UAA	2	2	2	2	2	.	.	.	.	.	.	.
78822	Br	UAA	1	1	2	1	1.25	.	.	.	.	.	.	.
78822	Cr	UAA	1	1	2	2	1.5	.	.	.	.	.	.	.
78822	Ru	UAA	1	1	2	1	1.25	.	.	.	.	.	.	.
[truncated: 1,064 more rows]
