# Supplementary material for: Turning induced plasticity into refined adaptations during range expansion
Source: Nat Commun. 2020 Jun 26;11:3254. doi: 10.1038/s41467-020-16938-7 (PMC7320023; doi:10.1038/s41467-020-16938-7)
Supplement: Supplementary file 7 — Supplementary Data 4 [file 41467_2020_16938_MOESM7_ESM.xlsx]

## Sheet: Sheet1
Supplementary Data 4 | Response threshold [L50, log10 (concentration)], L50 as a percentage of mean concentration (%M, Fig. 6), patterns of response for breast, crown, and rump ornamental feathers (S: sigmoid, L; linear, - : absent), sensitivity of response in focal ornamental feathers to response in other ornamental areas (Br – breast, Cr – crown, Ru – rump, only values significantly different f…
Dietary carotenoids
	Breast						Crown					Rump
Compound/region	L50	%M	Pattern	Cr	Ru	K-S	L50	%M	Br	Ru	K-S	L50	%M	Br	Cr	K-S
lutein
SNP	2.21	83	S,S,S	0.59	0.75	0.08	2.04	74	0.69	0.68	0.07	2.01	70	0.64	0.54	0.07
UAA	2.28	86	S,S,S	.	.	0.88	2.13	76	.	.	1.02	2.15	81	.	.	0
MSO	2.06	82	S,S,S	.	.	0.43	2.65	87	.	.	0.21	2.07	85	.	.	1.08
wMT	2.45	100	S,L,L	0.81	0.77	1.84	2.56	90	0.68	0.71	2.27	2.44	92	0.89	0.57	2.58
nMT	2.71	108	L,S,L	0.72	0.58	1.71	2.57	92	0.64	.	1.67	2.65	99	0.76	0.65	1.98
cMT	2.57	100	L,L,L	0.67	0.62	1.93	3.01	107	0.57	.	2.87	2.47	91	.	0.59	1.89
neMT	2.55	98	S,L,L	.	0.85	1.53	2.13	74	0.79	0.82	2.47	2.51	96	0.55	0.54	2.35
eMT	2.63	100	L,-,S	0.72	0.67	1.39	.	.	.	.	1.47	2.22	89	0.67	0.84	1.54
sMT	2.2	87	S,S,S	.	.	0.09	2.53	86	.	.	0.12	2.3	84	.	.	0.27
(3R,3'R)-zeaxanthin
SNP	0.92	34	S,S,S	0.68	0.7	0.37	0.94	57	0.84	0.71	0.07	0.81	41	0.63	0.72	0.47
UAA	1.14	59	S,S,S	.	.	0.81	1.01	53	.	.	0.98	1.08	57	.	.	1.07
MSO	1.01	60	S,S,S	0.62	0.69	0.47	1.07	68	0.73	0.64	1.24	1.3	72	0.72	0.62	1.21
wMT	1.68	90	S,L,L	0.7	0.82	1.51	2.06	96	.	0.74	1.98	2.03	100	0.78	0.67	2.02
nMT	1.94	94	S,L,S	.	.	0.98	1.67	79	.	.	1.87	2.36	108	.	.	1.11
cMT	2.07	100	L,S,L	0.61	0.59	2.91	2.14	95	0.6	0.73	1.87	2.04	96	0.57	.	2.31
neMT	2.14	101	S,L,L	0.54	0.73	0.62	2.09	89	0.78	0.69	1.83	2.05	109	0.72	0.67	1.88
eMT	2.14	100	S,S,S	0.54	0.55	0.48	2.25	93	.	0.65	0.44	2.28	105	0.73	0.83	0.38
sMT	1.61	81	S,S,S	0.7	0.74	0.89	2.04	79	0.88	0.87	0.04	1.47	86	0.7	0.82	0.01
β-cryptoxanthin
SNP	0.49	28	L,S,S	.	.	1.77	0.42	21	.	.	1.14	0.24	37	.	.	2.69
UAA	0.85	38	S,S,S	.	.	1.09	0.48	43	.	.	1.2	0.55	37	.	.	0.77
MSO	1.49	163	S,S,S	.	0.55	0.05	1.31	151	.	0.56	0.02	2.49	146	.	.	1.01
wMT	0.91	82	S,S,S	.	.	0.09	1.13	72	.	.	1.78	1.81	66	.	.	0.87
nMT	2.11	182	S,S,S	.	.	1.02	2.14	190	.	.	2.45	2.86	178	.	.	2.1
cMT	0.55	95	S,S,S	.	.	2.06	0.43	91	.	.	3.4	1.42	87	.	.	1.47
neMT	1.92	64	S,S,S		0.75	0.99	1.33	59	.	.	2.14	1.03	57	.	0.63	0.98
eMT	1	37	S,S,S	.	.	0.43	1.08	42	.	.	0.45	1.05	51	.	.	1.04
sMT	1.07	47	S,S,S	.	.	1.61	1.01	35	.	.	0	1.05	44	.	.	0.87
α-carotene
SNP	0.97	59	S,S,S	.	.	0.01	0.68	59	.	.	0.04	0.71	59	.	.	0.28
UAA	0.84	46	S,S,L	.	.	0.17	0.59	42	.	.	0.17	0.51	51	.	.	1.88
MSO	1	48	S,S,S	0.65	0.62	0.96	0.74	49	0.65	0.57	1.07	0.68	52	0.65	.	0.57
wMT	1.25	227	L,L,L	0.79	0.83	2.32	0.45	125	0.69	0.82	2.58	1.21	161	0.65	0.73	2.25
nMT	1.25	171	L,L,L	0.65	0.57	2.26	0.59	327	0.65	.	1.87	1.5	326	0.64	0.61	2.88
cMT	1.09	134	L,L,L	.	.	2.96	1.06	196	.	.	3.25	1	102	.	.	3.01
neMT	-	-	-,S,L	.	.	1.72	0.88	466	0.81	0.62	0.98	0.5	139	0.73	0.78	2.44
eMT	1.75	219	L,L,L	.	.	3.18	1.14	456	.	.	2.77	1.5	138	.	.	2.64
sMT	0.91	65	S,S,S	.	.	0.07	0.64	73	.	.	0.04	0.66	85	.	.	0.11
gazaniaxanthin
SNP	0.55	61	S,S,S	0.77	0.66	0	0.49	40	0.76	0.74	0.04	0.18	53	0.68	.	0.43
UAA	0.38	71	S,S,S	.	0.57	0.01	0.52	63	.	.	0.07	0.81	82	.	.	0.41
MSO	0.42	86	S,S,S	0.54	0.56	0.98	1.06	82	.	.	1.14	0.24	85	.	.	0.87
wMT	1.17	89	S,S,S	0.72	.	0.75	0.52	106	0.84	0.76	2.14	0.84	67	0.68	0.58	1.47
nMT	1.25	162	S,S,S	.	.	1.46	0.49	76	.	.	2.01	1.21	112	.	.	0.85
cMT	1.54	119	S,S,S	0.73	0.69	2.86	0.95	88	0.8	0.69	1	1.67	94	0.59	.	0.88
neMT	1.25	240	L,L,S	0.62	0.53	3.74	0.54	200	0.75	0.73	2.88	1.04	95	0.54	.	1.87
eMT	1.01	84	L,S,S	.	.	2.4	0.44	64	0.87	0.92	0.55	1.03	74	0.85	0.74	1.34
sMT	0.57	66	L,S,S	0.57	0.74	2.82	0.28	77	0.6	0.73	1.01	0.74	88	.	.	0.49
rubixanthin
SNP	1.04	114	S,S,S	.	.	0.3	1.01	135	.	.	0.02	1.05	116	.	.	0
UAA	0.82	97	S,S,S	.	.	0.26	0.87	87	.	.	0.44	0.94	77	.	.	0.67
MSO	1.17	221	S,S,S	.	.	1.22	2.08	282	.	.	1.14	1.21	181	.	.	1
wMT	1.55	80	S,S,S	0.87	0.72	2.1	1.27	73	0.85	.	0.77	1.14	56	0.63	0.72	0.98
nMT	1.47	97	S,S,S	.	.	1.82	1.49	53	.	.	1.08	1.24	60	.	.	1.14
cMT	2.31	100	S,S,S	0.72	0.68	0.18	1.54	67	.	.	2.11	1.12	67	.	.	0.95
neMT	2.17	100	S,S,S	0.72	0.74	2.57	2.05	86	0.73	0.66	2.54	2.28	96	0.59	0.52	0.65
eMT	2.37	99	S,S,S	0.63	0.55	1.1	2.31	89	0.67	0.55	0.98	2.62	106	0.55	0.54	2.14
sMT	1.17	55	S,S,S	.	.	0.02	0.83	38	.	.	0.07	1.4	69	.	.	0
β-carotene
SNP	1.02	47	L,S,S	.	.	0.37	0.49	27	.	.	0.14	0.84	49	.	.	0.24
UAA	0.87	46	S,S,S	.	.	0.97	1.42	106	.	.	0.08	0.71	45	.	.	0.88
MSO	1.03	62	S,S,S	.	.	0.92	1.14	68	.	.	0.75	1.13	68	.	.	1.58
wMT	1.48	83	S,S,S	0.78	0.85	1.05	1.37	73	0.7	0.84	0.98	1.6	81	0.79	.	2.1
nMT	1.97	110	S,S,S	0.74	0.67	1.18	1.54	86	0.79	0.83	0.87	2.01	106	0.58	.	1.89
cMT	1.18	79	L,S,S	0.83	0.75	2.55	1.09	59	0.69	0.73	1.14	1.73	89	0.85	.	2.87
neMT	1.05	82	S,S,S	0.68	0.59	1.12	0.73	57	0.58	0.66	0.81	1.28	86	0.82	0.71	3.15
eMT	2.17	130	L,L,L	.	.	2.47	1.09	64	.	.	3.14	1.43	86	.	.	2.88
sMT	0.78	57	S,L,S	.	.	0.97	0.56	40	.	.	3.22	1.04	54	.	.	1.14
Metabolically-derived carotenoids. * indicates degenerate carotenoids (Supplementary Figure 1)
	Breast						Crown					Rump
Compound/region	L50	%M	Pattern	Cr	Ru	K-S	L50	%M	Br	Ru	K-S	L50	%M	Br	Cr	K-S
adonirubin*
SNP	0.87	47	S,S,S	0.78	0.72	0	0.72	32	0.76	0.61	0.01	0.9	42	0.79	.	0.14
UAA	1.24	67	S,S,S	0.65	0.64	0.05	1.54	61	0.63	.	0.02	1.54	62	0.59	0.61	0
MSO	1.2	53	S,S,S	0.69	0.71	0.87	0.64	43	0.58	0.55	0.08	1.07	58	0.54	.	0.04
wMT	1.61	75	S,S,S	0.57	0.55	0.63	1.47	64	0.51	.	0.05	2.21	100	0.52	0.55	0.89
nMT	2.3	104	S,S,S	0.68	0.63	0.04	2.17	91	0.52	.	1.87	2.2	98	0.51	.	0.77
cMT	2.51	109	S,S,S	0.64	0.67	1.07	1.9	90	0.54	0.58	1.05	2.45	109	0.51	.	0.68
neMT	2.09	86	S,S,S	0.71	0.78	0.65	2.04	76	0.75	0.75	0.88	2.46	100	0.55	.	1.07
eMT	2.05	71	S,S,S	0.74	0.62	0.21	2.33	82	0.74	0.72	0.51	2.44	91	0.59	.	0.25
sMT	1.04	57	S,S,S	0.79	0.71	0.02	1.24	46	0.78	.	0	1.39	48	0.83	0.57	0.03
(3S,3'S) astaxanthin*
SNP	0.62	46	S,S,S	0.84	0.82	0.07	0.55	28	0.79	0.88	0	0.63	33	0.78	0.77	0.04
UAA	0.77	45	S,S,S	0.65	0.69	0.17	0.81	42	.	0.72	0.08	0.51	32	0.63	.	0.14
MSO	0.88	44	S,S,S	0.76	0.77	0.32	1.14	47	0.69	.	0.04	1.21	54	0.82	.	0.05
wMT	1.52	102	L,S,S	.	0.87	3.31	0.76	88	0.77	0.67	1.58	1.85	103	0.51	.	2.47
nMT	1.71	107	S,S,S	0.77	0.75	1.32	1.01	81	0.66	0.64	1.54	1.71	96	.	.	2.01
cMT	1.84	118	S,S,S	0.67	0.57	1.1	1.38	95	.	0.52	0.98	1.8	109	0.55	.	1.58
neMT	1.6	85	S,S,S	0.74	0.81	0.55	1.1	55	0.72	0.71	0	2.01	101	0.58	0.84	1
eMT	1.32	57	S,S,S	.	0.78	0.06	2.21	60	0.68	0.68	0.07	1.25	74	0.62	0.59	0.14
sMT	0.88	48	S,S,S	0.83	0.88	0.07	1.04	66	0.77	0.76	0.04	0.77	59	.	0.81	0.02
(3S,3'R)-adonixanthin*
SNP	0.48	31	S,S,S	0.69	0.78	0.03	0.32	34	0.82	0.74	0	0.64	39	0.67	0.58	0.01
UAA	0.56	49	S,S,S	.	.	0.31	0.44	36	.	.	0.05	0.7	58	.	.	0.07
MSO	0.68	70	L,L,S	.	.	1.88	0.69	76	.	.	2.78	0.57	81	.	.	1.77
wMT	1.25	238	S,S,S	.	.	0.56	0.2	55	.	.	1.58	1.18	210	.	.	2.1
nMT	1.65	204	S,S,S	.	.	0.52	0.5	108	.	.	0.78	0.81	95	.	.	1.07
cMT	1.44	179	L,S,L	0.57	0.58	2.21	1.05	141	0.55	.	1.58	1.04	166	0.63	.	1.88
neMT	0.84	89	L,L,S	.	.	2.56	0.77	333	.	.	2.78	0.87	210	.	.	1.08
eMT	0.55	217	L,L,S	.	.	1.64	0.58	217	.	.	2.47	1.45	304	.	.	0.69
sMT	0.47	64	S,S,S	0.66	0.68	0.05	0.27	37	0.62	0.68	0.02	0.38	43	0.54	.	0
β-isocryptoxanthin
SNP	0.73	43	S,S,S	0.64	0.78	0.03	0.25	19	0.73	.	0	0.41	26	0.68	0.81	0
UAA	1.01	55	S,S,S	.	.	0.08	1.05	51	.	.	0.02	0.7	41	.	.	0
MSO	0.52	56	S,S,S	0.58	0.62	0.49	0.71	68	0.68	0.67	0.24	0.34	34	0.55	0.57	0
wMT	1.14	128	S,S,S	.	.	2.51	1.03	121	.	.	1.47	1.48	97	.	.	1.14
nMT	1.31	103	S,S,S	.	.	1.64	1.01	95	.	.	1.25	1.25	92	.	.	0.87
cMT	1.31	114	S,S,S	.	.	2.3	1.8	170	.	.	1	1.34	93	.	.	1.38
neMT	1.14	99	S,S,S	.	.	1.99	0.75	58	.	.	0.05	1.15	84	.	.	0.28
eMT	1.38	99	S,S,S	.	0.8	0.72	0.98	82	0.78	.	0.87	1.49	105	0.6	.	1.55
sMT	0.81	63	S,S,S	0.76	0.75	0.23	0.86	73	.	.	0.04	0.88	67	.	.	0.14
3'-dehydrolutein*
SNP	2.02	63	S,S,S	.	.	0.07	1.84	49	.	.	0.14	1.31	48	.	.	0.18
UAA	2.01	60	S,S,S	.	.	0.09	1.98	57	.	.	0.05	1.8	68	.	.	0.28
MSO	1.74	71	S,S,S	.	0.76	0.43	1.08	55	.	.	0.25	1.23	67	.	.	0.24
wMT	2.2	93	S,S,S	.	.	0.5	2.23	80	.	.	1.14	2.35	93	.	.	1.13
nMT	2.38	98	S,S,S	.	.	1.13	2.31	83	.	.	1.1	2.54	99	.	.	1.05
cMT	2.37	99	S,S,S	.	.	0.13	2.68	99	.	.	2.01	2.41	95	.	.	1.78
neMT	2.45	99	S,S,L	.	.	0.87	1.92	68	.	.	0.58	2.35	93	.	.	0.34
eMT	2.43	97	L,S,S	.	.	2.79	2.4	87	.	.	0.68	2.54	99	.	.	0.58
sMT	2.2	89	S,S,S	.	.	0.41	2.18	74	.	.	0.5	2.17	86	.	.	0.47
echinenone
SNP	1.89	61	S,S,S	0.65	0.87	0	1.27	47	0.72	0.64	0.04	1.09	72	0.68	0.57	0
UAA	1.98	63	S,S,S	0.55	.	0.06	2.04	78	0.67	0.62	0.87	1.16	62	.	0.59	0.05
MSO	1.69	78	S,S,S	0.73	0.69	0.2	1.3	59	0.71	0.57	0.05	1.26	72	0.55	.	0.04
wMT	2.49	109	S,S,S	0.71	0.74	1.19	2.41	98	0.72	0.63	1.14	2.54	98	0.59	0.63	1.08
nMT	2.51	99	S,S,S	0.77	0.82	1.37	1.87	72	0.67	0.78	0.07	2.61	96	0.73	0.68	0.87
cMT	2.64	106	S,S,S	.	.	1.59	2.09	97	.	.	1.11	2.78	107	.	.	1.98
neMT	2.29	89	S,S,S	0.91	0.79	0.06	2.3	83	0.67	.	0.77	2.63	98	0.75	0.88	0.06
eMT	2.68	103	S,S,S	.	.	0.07	2.54	89	.	.	0.57	2.9	107	.	.	2.14
sMT	1.74	60	S,S,S	0.82	0.82	0.04	1.77	71	0.78	0.67	0.47	1.8	68	0.54	.	0.07
3'-hydroxy-echinenone*
SNP	2.04	50	S,S,S	0.73	0.78	0	1.9	55	0.84	0.67	0	2.01	38	0.77	0.59	0
UAA	2.15	59	S,S,S	0.58	0.62	0	2.33	70	0.67	0.55	0.01	2.03	49	0.65	0.74	0.8
MSO	2.27	85	S,S,S	0.71	0.7	0.01	1.95	63	0.68	0.68	0.47	2.44	78	0.54	0.58	0.52
wMT	3.04	109	S,S,S	0.73	0.75	1.04	2.73	87	0.65	0.68	1.38	3.71	92	0.54	.	1.14
nMT	3.15	97	S,S,S	0.8	0.76	0.54	2.2	65	0.77	0.77	0.68	3.14	99	.	0.72	0.87
cMT	3.37	101	L,S,S	0.66	0.64	1.99	2.97	91	0.54	0.62	1.25	3.06	104	0.61	.	0.47
neMT	3.2	95	S,S,S	0.76	0.75	0.15	3.18	88	.	0.57	0.27	3.53	95	0.57	0.69	0.57
eMT	3.05	78	S,S,S	0.83	0.81	0.08	2.81	70	0.78	0.77	0	3.07	74	0.8	.	0.08
sMT	2.08	35	S,S,S	0.62	0.77	0.03	2.07	46	0.87	0.84	0.04	2.04	58	0.64	.	0
4-oxo-rubixanthin
SNP	1.45	44	S,S,S	0.68	0.73	0.02	0.6	25	0.75	.	0.04	0.71	29	0.66	0.74	0.1
UAA	1.61	55	S,S,S	.	.	0.07	1.25	65	.	.	0.14	1.14	41	.	.	1.04
MSO	1.89	60	S,S,S	0.59	0.62	0.34	1.92	73	0.7	.	0.43	1.3	77	.	0.68	0.25
wMT	2.15	98	S,S,S	.	.	1.96	2.17	86	.	.	1.14	2.29	98	.	.	0.97
nMT	2.1	89	S,S,S	.	.	0.74	1.3	60	.	.	0.38	2.7	116	.	.	0.58
cMT	2.11	88	S,S,S	.	.	1.13	1.73	67	.	.	0.98	2.6	101	.	.	1.77
neMT	2.27	97	S,S,S	.	.	0.86	2.27	91	.	.	0.87	2.18	98	.	.	0.87
eMT	2.14	76	S,S,S	0.88	0.73	0.42	1.68	71	.	0.67	0.44	1.76	81	0.54	0.52	0.58
sMT	1.91	59	S,S,S	0.87	0.72	0.59	1.03	44	.	0.64	0.32	1.76	56	0.59	0.57	0.04
canthaxanthin*
SNP	1.1	59	S,S,S	0.75	0.79	0.08	1	58	0.82	.	0	1.09	48	0.53	0.67	0.04
UAA	1.29	64	S,S,S	0.67	0.58	0.07	2.03	63	0.62	0.61	0.04	1.6	63	0.68	.	0.08
MSO	1.47	55	S,S,S	0.68	0.64	0.04	1.16	55	0.59	0.64	0.17	1.49	56	0.57	0.71	0.11
wMT	2.18	85	S,S,S	0.7	0.64	0.09	2.02	86	0.63	0.68	0.87	2.54	97	.	0.55	0.14
nMT	2.66	99	S,S,S	.	.	0.07	2	77	.	.	0.47	2.9	107	.	.	0.87
cMT	2.84	107	S,S,S	.	.	0.13	2.3	90	.	.	1.25	2.86	105	.	.	0.55
neMT	2.13	73	S,S,S	0.66	0.79	0.58	2.09	78	0.69	0.73	1.25	2.45	80	0.54	.	0.58
eMT	1.84	57	S,S,S	0.72	0.58	0.41	1.35	47	0.66	.	0.14	1.44	52	0.84	0.68	0.08
sMT	1.27	48	S,S,S	0.79	0.74	0.05	1.75	70	.	0.67	0	1.34	51	0.83	0.81	0.07
canary xanthophyll A
SNP	2.04	77	S,S,S	.	.	0.07	2.23	75	.	.	0.08	2.09	86	.	.	0.71
UAA	2.04	77	S,S,S	.	.	0.08	2.1	84	.	.	1.01	2.1	88	.	.	1.01
MSO	1.54	66	S,S,S	0.58	0.62	1.49	2.11	87	0.57	0.6	1.36	2.24	96	.	0.53	0.05
wMT	2.19	95	S,S,S	.	.	1.57	2.55	98	.	.	1.66	2.14	89	.	.	1.14
nMT	2.42	103	S,S,S	.	.	0.57	2.4	88	.	.	0.36	2.39	98	.	.	0.47
cMT	2.32	105	S,S,S	0.62	0.66	1.89	2.47	93	0.57	.	1.88	2.27	94	0.67	0.62	1.06
neMT	2.31	99	S,S,S	.	.	0.93	2.4	91	.	.	1.11	2.19	95	.	.	0.57
eMT	2.31	100	S,S,S	0.58	0.76	0.36	2.34	87	0.58	0.62	0.25	2.34	99	.	0.55	0.08
sMT	1.23	55	S,S,S	.	.	0.87	1.17	47	.	.	0.38	1.85	66	.	.	0.58
canary xanthophyll B
SNP	2	68	S,S,S	0.67	0.65	0.17	2.01	76	0.57	0.58	0.24	2.01	63	.	0.52	0.58
UAA	2.08	72	S,S,S	.	.	0.18	2.16	87	.	.	0.28	1.9	80	.	.	1.58
MSO	1.54	67	S,S,S	.	.	1.48	1.68	66	.	.	1.57	1.21	45	.	.	2.14
wMT	2.32	96	S,S,S	.	.	1.56	2.46	88	.	.	1.35	2.41	98	.	.	2.02
nMT	2.4	102	S,S,S	0.59	0.74	0.89	2.4	86	0.59	0.57	1.14	2.65	103	0.67	.	1.04
cMT	2.49	105	S,S,S	.	.	1.9	2.75	102	.	.	0.99	2.4	97	.	.	1.23
neMT	2.35	95	S,S,S	.	.	0.92	2.03	72	.	.	0.58	2.4	96	.	.	0.88
eMT	2.44	100	S,S,S	.	.	0.36	2.46	89	.	.	1.45	2.5	101	.	.	1.68
sMT	2.09	63	S,S,S	0.59	0.72	0.38	1.66	64	.	0.62	0.05	1.85	74	0.57	.	0.08
α-doradexanthin
SNP	0.23	46	S,S,S	0.78	0.85	0.88	0.21	52	0.84	0.62	0.28	0.32	36	0.65	.	1.44
UAA	0.56	65	S,S,S	0.75	0.77	1.04	0.46	63	0.6	0.53	0.8	0.89	74	.	0.57	0.08
MSO	0.45	68	S,S,S	0.55	0.67	0.99	0.57	65	0.55	.	1.59	0.54	62	.	0.54	1.47
wMT	1.26	106	S,S,S	.	0.54	1.31	1.54	110	.	.	1.22	1.5	110	.	.	0.58
nMT	1.42	131	S,S,S	0.55	0.55	0.66	0.86	110	0.62	.	1.58	1.38	114	.	.	0.28
cMT	1.62	123	S,S,S	0.57	0.62	1.43	1.95	186	0.55	0.59	2.54	1.75	120	0.53	.	2.14
neMT	1.18	98	S,S,S	.	0.55	1.18	0.25	16	.	.	1.58	1.7	105	.	.	1.66
eMT	1.27	88	S,S,S	0.67	0.57	1.15	1.31	85	0.64	0.59	0.07	1.6	85	0.57	.	0.47
sMT	1.01	65	S,S,S	.	0.58	0.51	0.78	75	0.65	0.74	0.08	0.88	65	0.62	.	0.22
